# Supplementary material for: The Role of Chromatin Density in Cell Population Heterogeneity during Stem Cell Differentiation
Source: Sci Rep. 2017 Oct 17;7:13307. doi: 10.1038/s41598-017-13731-3 (PMC5645312; doi:10.1038/s41598-017-13731-3)
Supplement: Supplementary file 2 — Table S1 [file 41598_2017_13731_MOESM2_ESM.xlsx]

## Sheet: GO
GeneID	Chr	start	end	strand	hESC.Density	NPC.Density	MES.Density	MSC.Density	TRO.Density
DDX11L1	chr1	11873	14409	+	0	0	0	0	0
WASH7P	chr1	14361	19759	n/a	0	0	0	0	0
WASH7P	chr1	14406	29370	n/a	0	1	0	0	2
FAM138F	chr1	34610	36081	n/a	0	1	0	0	2
OR4F5	chr1	69090	70008	+	5	13	14	6	5
LOC729737	chr1	134772	140566	-	1	6	3	1	5
DQ597235	chr1	321083	321115	n/a	0	0	0	0	0
DQ599768	chr1	321145	321207	n/a	0	0	0	0	0
LOC100133331	chr1	322036	326938	+	0	0	0	0	0
LOC388312	chr1	327545	328439	+	0	0	0	0	0
OR4F29	chr1	367658	368597	+	0	0	1	0	1
BC036251	chr1	420205	421839	n/a	0	0	0	0	0
JA429830	chr1	566092	566115	n/a	28	22	52	60	40
JA429831	chr1	566134	566155	n/a	28	22	52	60	40
JB137814	chr1	566239	566263	n/a	28	22	52	60	40
M37726	chr1	568843	568913	n/a	28	22	52	60	40
OR4F29	chr1	621095	622034	-	31	16	48	28	22
LOC100133331	chr1	661138	670994	-	73	38	81	79	56
DQ575786	chr1	668417	668479	n/a	73	38	81	79	56
DQ599872	chr1	668509	668541	n/a	73	38	81	79	56
DQ575786	chr1	671823	671885	n/a	73	38	81	79	56
DQ599872	chr1	671915	671947	n/a	73	38	81	79	56
AK310751	chr1	674239	679736	n/a	73	38	81	79	56
LOC100288069	chr1	700244	714068	n/a	56	28	55	69	39
LINC00115	chr1	761585	762902	-	123	114	192	226	201
LOC643837	chr1	762970	794826	n/a	102	294	176	197	432
FAM41C	chr1	803450	812182	n/a	102	294	176	197	432
AK056486	chr1	846814	850328	n/a	78	360	113	110	415
LOC100130417	chr1	852952	854817	n/a	78	360	113	110	415
SAMD11	chr1	861120	879961	+	19	193	44	32	44
NOC2L	chr1	879582	894679	-	19	193	44	32	44
KLHL17	chr1	895966	901099	+	19	193	44	32	44
PLEKHN1	chr1	901876	910484	+	12	126	28	16	29
C1orf170	chr1	910578	917473	-	12	126	28	16	29
HES4	chr1	934341	935552	-	12	126	28	16	29
ISG15	chr1	948846	949919	+	35	181	74	44	68
AGRN	chr1	955502	991499	+	35	181	74	44	68
BC033949	chr1	995116	1001833	n/a	18	151	43	26	30
RNF223	chr1	1007125	1009687	-	18	151	43	26	30
C1orf159	chr1	1017197	1051736	-	18	134	33	24	35
LOC254099	chr1	1072396	1079434	+	45	260	102	50	84
MIR200B	chr1	1102483	1102578	n/a	41	274	77	33	83
MIR200A	chr1	1103242	1103332	n/a	41	274	77	33	83
JA715134	chr1	1103295	1103317	n/a	41	274	77	33	83
MIR429	chr1	1104384	1104467	n/a	41	274	77	33	83
JA715143	chr1	1104434	1104456	n/a	41	274	77	33	83
AK128833	chr1	1108435	1114935	-	41	274	77	33	83
TTLL10	chr1	1109285	1133313	+	41	274	77	33	83
TNFRSF18	chr1	1138887	1142089	-	27	187	72	48	149
TNFRSF4	chr1	1146705	1149548	-	27	187	72	48	149
SDF4	chr1	1152287	1167447	-	27	187	72	48	149
B3GALT6	chr1	1167628	1170420	+	27	187	72	48	149
FAM132A	chr1	1177825	1182102	-	2	42	13	2	13
UBE2J2	chr1	1189291	1209234	-	2	42	13	2	13
SCNN1D	chr1	1215815	1227409	+	2	42	13	2	13
ACAP3	chr1	1227763	1243269	-	38	198	74	36	93
PUSL1	chr1	1243993	1247057	+	38	198	74	36	93
CPSF3L	chr1	1246964	1260067	-	3	42	14	9	16
GLTPD1	chr1	1260142	1264276	+	3	42	14	9	16
TAS1R3	chr1	1266725	1269844	+	3	42	14	9	16
DVL1	chr1	1270657	1284492	-	3	42	14	9	16
MXRA8	chr1	1288070	1293915	-	3	42	14	9	16
AURKAIP1	chr1	1309109	1310562	-	31	220	58	26	51
CCNL2	chr1	1321090	1334718	-	31	220	58	26	51
LOC148413	chr1	1334909	1337426	+	31	220	58	26	51
MRPL20	chr1	1337275	1342693	-	42	64	54	69	71
ANKRD65	chr1	1353799	1356824	-	42	64	54	69	71
TMEM88B	chr1	1361507	1363167	+	42	64	54	69	71
VWA1	chr1	1370902	1378262	+	42	64	54	69	71
ATAD3C	chr1	1385068	1405538	+	40	261	68	54	80
ATAD3B	chr1	1407163	1431582	+	40	261	68	54	80
ATAD3A	chr1	1447522	1470067	+	43	183	66	46	115
TMEM240	chr1	1470157	1475740	-	33	211	73	45	118
SSU72	chr1	1477052	1510262	-	81	415	144	137	139
HP08716	chr1	1510354	1510644	n/a	81	415	144	137	139
C1orf233	chr1	1533387	1535476	-	81	415	144	137	139
AK094692	chr1	1535818	1543166	n/a	56	276	106	110	104
MIB2	chr1	1550794	1565990	+	56	276	106	110	104
MMP23B	chr1	1567559	1570030	+	56	276	106	110	104
CDK11B	chr1	1571099	1655775	-	45	112	56	52	173
CDC2L1	chr1	1586822	1590469	n/a	25	136	46	30	96
SLC35E2B	chr1	1592938	1624243	-	45	112	56	52	173
MMP23A	chr1	1631377	1633247	+	45	112	56	52	173
AK097814	chr1	1656053	1663343	+	45	112	56	52	173
SLC35E2	chr1	1658823	1677438	-	102	179	136	102	208
NADK	chr1	1682670	1711508	-	60	292	114	86	112
GNB1	chr1	1716724	1822526	-	88	318	134	159	120
CALML6	chr1	1846265	1848733	+	88	318	134	159	120
TMEM52	chr1	1849028	1850740	-	88	318	134	159	120
C1orf222	chr1	1853395	1858842	-	88	318	134	159	120
KIAA1751	chr1	1884751	1935276	-	55	254	82	114	90
AK054708	chr1	1944651	1946969	n/a	78	273	140	251	239
GABRD	chr1	1950767	1962192	+	78	273	140	251	239
PRKCZ	chr1	1981908	2116834	+	64	346	128	179	124
AX747530	chr1	2112574	2114663	n/a	82	328	131	198	140
C1orf86	chr1	2115898	2126214	-	82	328	131	198	140
BC018779	chr1	2121236	2123179	n/a	82	328	131	198	140
SKI	chr1	2160133	2241652	+	70	345	120	185	177
MORN1	chr1	2252695	2322993	-	76	345	137	155	139
LOC100129534	chr1	2281852	2284100	n/a	49	251	82	68	99
MORN1	chr1	2309493	2322993	-	76	345	137	155	139
RER1	chr1	2323213	2336885	+	76	345	137	155	139
PEX10	chr1	2336240	2344010	-	89	390	143	227	178
PLCH2	chr1	2407753	2436964	+	6	37	11	7	13
PANK4	chr1	2439974	2458035	-	30	180	72	58	79
HES5	chr1	2460183	2461684	-	58	183	64	99	89
LOC115110	chr1	2481358	2484284	n/a	58	183	64	99	89
LOC100133445	chr1	2486162	2488450	-	58	183	64	99	89
TNFRSF14	chr1	2487804	2495188	+	58	183	64	99	89
TNFRSF14	chr1	2487804	2495267	+	58	183	64	99	89
FAM213B	chr1	2518188	2522908	+	43	145	60	121	98
MMEL1	chr1	2522080	2564481	-	89	368	130	279	168
TTC34	chr1	2572806	2706230	-	42	174	70	153	205
ACTRT2	chr1	2938045	2939467	+	70	297	119	253	264
FLJ42875	chr1	2976180	2980350	n/a	64	292	110	161	149
FLJ42875	chr1	2980635	2984289	-	64	292	110	161	149
PRDM16	chr1	2985741	3355185	+	64	292	110	161	149
MIR4251	chr1	3044538	3044599	n/a	48	220	76	84	102
ARHGEF16	chr1	3371146	3397677	+	97	305	117	208	172
MEGF6	chr1	3404505	3528059	-	47	165	78	142	117
MIR551A	chr1	3477259	3477354	n/a	84	324	126	192	191
TPRG1L	chr1	3541555	3546694	+	115	358	208	335	275
WRAP73	chr1	3547330	3566671	-	115	358	208	335	275
TP73	chr1	3569128	3652765	+	115	358	208	335	275
TP73-AS1	chr1	3652547	3663937	n/a	115	321	177	262	232
CCDC27	chr1	3668964	3688209	+	115	321	177	262	232
SMIM1	chr1	3689351	3692546	+	115	321	177	262	232
LRRC47	chr1	3696783	3713068	-	91	334	138	217	169
CEP104	chr1	3728644	3773797	-	177	576	324	515	331
DFFB	chr1	3773844	3801993	+	177	576	324	515	331
C1orf174	chr1	3805696	3816857	-	80	191	133	220	263
LOC100133612	chr1	3816967	3832011	n/a	140	406	222	372	296
LOC728716	chr1	4000671	4012643	n/a	62	145	85	173	156
LOC284661	chr1	4472110	4484744	n/a	97	304	138	306	181
AJAP1	chr1	4715104	4843851	+	113	393	153	345	202
BC037321	chr1	4847557	4852183	+	113	384	164	292	197
AK125078	chr1	5621768	5728315	n/a	128	413	196	364	222
MIR4417	chr1	5624130	5624203	n/a	138	431	197	443	219
MIR4689	chr1	5922731	5922801	n/a	123	401	156	315	213
NPHP4	chr1	5922869	6052533	-	162	476	272	466	286
KCNAB2	chr1	6105980	6161253	+	84	238	135	232	140
CHD5	chr1	6161846	6240194	-	57	160	125	160	109
RPL22	chr1	6245079	6259679	-	57	160	125	160	109
RNF207	chr1	6266188	6281359	+	152	400	255	394	286
ICMT	chr1	6281252	6296044	-	152	400	255	394	286
C1orf211	chr1	6297870	6299502	n/a	152	400	255	394	286
HES3	chr1	6304251	6305638	+	78	259	147	161	129
GPR153	chr1	6307405	6321035	-	78	259	147	161	129
ACOT7	chr1	6324331	6453826	-	53	215	112	161	120
HES2	chr1	6475293	6479979	-	95	309	160	182	429
ESPN	chr1	6484847	6521004	+	95	309	160	182	429
MIR4252	chr1	6489893	6489956	n/a	95	309	160	182	429
TNFRSF25	chr1	6521213	6526255	-	78	314	123	165	147
PLEKHG5	chr1	6526151	6545529	-	60	230	105	137	112
NOL9	chr1	6581406	6614658	-	120	325	202	285	441
TAS1R1	chr1	6615337	6639817	+	120	325	202	285	441
ZBTB48	chr1	6640062	6649340	+	39	190	86	87	101
KLHL21	chr1	6650783	6662929	-	116	379	208	206	246
PHF13	chr1	6673755	6684093	+	116	379	208	206	246
THAP3	chr1	6685209	6693642	+	116	379	208	206	246
DNAJC11	chr1	6694227	6761966	-	224	535	307	437	269
CAMTA1	chr1	6845383	7829766	+	116	393	226	273	267
VAMP3	chr1	7831328	7841492	+	180	520	292	381	341
PER3	chr1	7844713	7905237	+	180	520	292	381	341
UTS2	chr1	7907671	7913565	-	99	370	193	214	432
TNFRSF9	chr1	7975930	8003225	-	151	601	247	284	247
TRNA_Pseudo	chr1	7990338	7990408	n/a	151	601	247	284	247
PARK7	chr1	8021713	8045342	+	75	275	117	128	384
ERRFI1	chr1	8071778	8086393	-	143	494	235	182	288
SLC45A1	chr1	8384389	8404227	+	108	348	181	142	285
RERE	chr1	8412463	8877699	-	97	312	133	93	375
BC113958	chr1	8440651	8441235	-	108	411	137	99	148
ENO1	chr1	8921058	8939151	-	139	425	208	132	309
ENO1-AS1	chr1	8938893	8939943	n/a	139	425	208	132	309
CA6	chr1	9005892	9034503	+	51	163	79	80	221
SLC2A7	chr1	9063358	9086404	-	92	285	149	135	204
SLC2A5	chr1	9097004	9129887	-	90	342	155	122	322
GPR157	chr1	9164475	9189229	-	70	245	124	91	265
GPR157	chr1	9186983	9189250	-	70	245	124	91	265
mir-34	chr1	9208345	9242451	-	81	252	117	111	167
H6PD	chr1	9294862	9331394	+	110	387	199	128	195
SPSB1	chr1	9352940	9429590	+	114	456	177	93	198
5S_rRNA	chr1	9497727	9497837	n/a	98	295	161	119	166
SLC25A33	chr1	9599527	9642831	+	95	311	165	122	299
TMEM201	chr1	9648931	9674935	+	189	506	256	259	240
PIK3CD	chr1	9711789	9789172	+	115	357	184	144	173
C1orf200	chr1	9712667	9714644	-	115	357	184	144	173
BC038541	chr1	9740902	9747627	n/a	83	309	164	137	293
CLSTN1	chr1	9789078	9884550	-	163	514	289	216	277
CTNNBIP1	chr1	9908333	9970316	-	96	353	174	143	152
LZIC	chr1	9989775	10002840	-	134	471	257	199	328
NMNAT1	chr1	10003485	10045556	+	134	471	257	199	328
RBP7	chr1	10057254	10076078	+	43	167	90	69	168
UBE4B	chr1	10093040	10241296	+	150	443	232	206	220
KIF1B	chr1	10270763	10441661	+	115	354	153	160	151
PGD	chr1	10459084	10480201	+	93	324	156	121	281
APITD1-CORT	chr1	10490158	10512060	+	105	365	163	146	243
DFFA	chr1	10520602	10532613	-	144	397	222	221	210
PEX14	chr1	10535002	10690815	+	144	397	222	221	210
CASZ1	chr1	10696665	10856733	-	89	337	135	128	158
Mir_584	chr1	10744633	10744736	n/a	53	252	97	95	107
C1orf127	chr1	11006529	11042094	-	120	435	201	195	197
TARDBP	chr1	11072678	11085549	+	37	146	77	82	235
MASP2	chr1	11086579	11107296	-	35	147	67	68	150
SRM	chr1	11114648	11120091	-	35	147	67	68	150
EXOSC10	chr1	11126675	11159938	-	126	472	237	344	301
MTOR	chr1	11166587	11322608	-	118	381	221	316	346
MTOR-AS1	chr1	11203954	11209595	n/a	92	297	152	257	315
ANGPTL7	chr1	11249345	11256038	+	150	440	240	316	230
UBIAD1	chr1	11333254	11348491	+	118	381	221	316	346
PTCHD2	chr1	11539294	11597640	+	119	460	225	374	229
FBXO2	chr1	11708417	11714888	-	112	445	179	264	199
FBXO44	chr1	11714913	11723384	+	112	445	179	264	199
FBXO6	chr1	11724149	11734409	+	112	445	179	264	199
MAD2L2	chr1	11734536	11751678	-	66	307	136	165	159
DRAXIN	chr1	11751780	11780336	+	66	307	136	165	159
AK125437	chr1	11782186	11785914	+	157	500	253	270	229
AGTRAP	chr1	11796141	11810828	+	157	500	253	270	229
C1orf167	chr1	11824461	11826573	n/a	108	376	208	233	203
C1orf167	chr1	11832138	11849642	+	108	376	208	233	203
MTHFR	chr1	11845786	11866160	-	126	406	250	292	191
CLCN6	chr1	11866152	11903201	+	126	406	250	292	191
NPPA	chr1	11905766	11907840	-	78	241	143	164	273
NPPB	chr1	11917520	11918992	-	78	241	143	164	273
KIAA2013	chr1	11979644	11986485	-	76	208	133	166	249
PLOD1	chr1	11994723	12035599	+	76	208	133	166	249
MFN2	chr1	12040237	12073572	+	43	141	67	73	142
MIIP	chr1	12079298	12092106	+	96	299	185	242	300
TNFRSF8	chr1	12123433	12204264	+	93	325	195	217	174
TNFRSF1B	chr1	12227059	12269277	+	112	426	183	226	192
MIR4632	chr1	12251761	12251839	n/a	112	426	183	226	192
VPS13D	chr1	12290112	12572098	+	108	358	191	224	182
SNORA59B	chr1	12567299	12567451	n/a	132	398	203	360	297
DHRS3	chr1	12627938	12677820	-	103	317	162	225	204
AADACL4	chr1	12704565	12727097	+	91	293	130	240	220
AADACL3	chr1	12776117	12788726	+	135	435	231	419	326
C1orf158	chr1	12806162	12821102	+	179	471	266	447	332
PRAMEF12	chr1	12834983	12838048	+	173	559	236	472	253
PRAMEF1	chr1	12851545	12856777	+	173	559	236	472	253
PRAMEF11	chr1	12884467	12891264	-	100	390	169	391	383
LOC649330	chr1	12907235	12908237	-	138	386	204	473	604
PRAMEF2	chr1	12916940	12921764	+	138	386	204	473	604
PRAMEF4	chr1	12939032	12946025	-	228	226	408	749	376
PRAMEF10	chr1	12952726	12958094	-	228	226	408	749	376
PRAMEF8	chr1	12976449	12980568	+	228	226	408	749	376
PRAMEF6	chr1	12998301	13007406	-	64	45	105	191	75
PRAMEF22	chr1	13035542	13038381	+	59	33	73	153	60
LOC440563	chr1	13182959	13184326	-	104	282	152	337	417
PRAMEF3	chr1	13328195	13331692	-	0	0	0	0	0
PRAMEF5	chr1	13359818	13369057	+	6	4	15	29	4
PRAMEF8	chr1	13386646	13390765	-	13	4	29	22	23
PRAMEF9	chr1	13421175	13428191	+	2	0	4	17	2
PRAMEF13	chr1	13447413	13452656	-	2	0	4	17	2
PRAMEF19	chr1	13474052	13477569	-	3	0	8	13	2
PRAMEF16	chr1	13495253	13498259	+	3	0	8	13	2
PRAMEF20	chr1	13516065	13526943	+	66	26	90	145	73
PRAMEF8	chr1	13607430	13611550	-	0	0	0	0	0
PRAMEF10	chr1	13629937	13635299	n/a	0	0	0	0	0
PRAMEF9	chr1	13641972	13648988	+	0	0	0	0	0
PRAMEF19	chr1	13694888	13698405	-	0	0	2	12	1
PRAMEF17	chr1	13716087	13719064	+	5	4	7	25	8
PRAMEF20	chr1	13736906	13747803	+	5	4	7	25	8
LRRC38	chr1	13801444	13840242	-	95	324	138	220	149
PDPN	chr1	13910251	13944452	+	133	431	215	409	246
PRDM2	chr1	14031349	14151574	+	144	438	189	387	345
KAZN	chr1	14925212	15444544	+	147	669	265	468	300
TMEM51-AS1	chr1	15438310	15478960	n/a	126	418	200	271	241
TMEM51	chr1	15480228	15546974	+	126	418	200	271	241
FHAD1	chr1	15573767	15724622	+	74	209	115	140	233
AK055853	chr1	15653175	15670372	n/a	178	544	292	386	278
EFHD2	chr1	15736390	15756839	+	70	208	111	178	244
CTRC	chr1	15764937	15773153	+	81	236	113	128	111
CELA2A	chr1	15783222	15798586	+	112	391	211	264	216
CELA2B	chr1	15802595	15817895	+	112	391	211	264	216
CASP9	chr1	15817895	15850940	-	114	378	195	309	302
DNAJC16	chr1	15853351	15898228	+	114	378	195	309	302
AGMAT	chr1	15898193	15911605	-	156	479	293	260	264
DDI2	chr1	15943952	15987552	+	195	651	350	346	283
RSC1A1	chr1	15986363	15988217	+	222	671	382	413	279
DQ573015	chr1	15992765	15995537	n/a	222	671	382	413	279
PLEKHM2	chr1	16010826	16061264	+	222	671	382	413	279
SLC25A34	chr1	16062808	16067884	+	104	355	169	160	189
TMEM82	chr1	16068986	16074292	+	104	355	169	160	189
FBLIM1	chr1	16085254	16113084	+	104	355	169	160	189
UQCRHL	chr1	16133656	16134194	-	67	260	129	97	173
FLJ37453	chr1	16160709	16174642	n/a	102	311	166	128	175
SPEN	chr1	16174358	16266950	+	102	311	166	128	175
ZBTB17	chr1	16268363	16302627	-	101	387	168	152	172
DQ576383	chr1	16317618	16317647	n/a	101	387	168	152	172
C1orf64	chr1	16330730	16333184	+	101	387	168	152	172
HSPB7	chr1	16340522	16345285	-	54	236	96	74	155
CLCNKA	chr1	16348485	16360545	+	54	236	96	74	155
FAM131C	chr1	16384263	16400127	-	89	311	119	115	164
EPHA2	chr1	16450831	16482582	-	80	275	127	102	119
ARHGEF19	chr1	16524598	16539104	-	70	307	127	99	114
RSG1	chr1	16558181	16563659	-	89	371	188	107	171
FBXO42	chr1	16576558	16678948	-	85	289	149	143	324
SZRD1	chr1	16693524	16724643	+	85	289	149	143	324
SPATA21	chr1	16725137	16763919	-	100	357	195	194	158
NECAP2	chr1	16767166	16786584	+	100	357	195	194	158
CROCCP3	chr1	16793930	16819196	n/a	146	504	284	273	244
TRNA_Asn	chr1	16847079	16847153	n/a	60	235	104	140	168
TRNA_Asn	chr1	16858892	16858966	n/a	60	235	104	140	168
BC036435	chr1	16860349	16862144	n/a	146	426	217	415	433
AX747988	chr1	16862254	16864669	+	146	426	217	415	433
TRNA_Gly	chr1	16872433	16872504	n/a	146	426	217	415	433
TRNA_Pseudo	chr1	16874159	16874232	n/a	146	426	217	415	433
MIR3675	chr1	16875408	16875482	n/a	146	426	217	415	433
NBPF1	chr1	16888921	16940100	-	279	828	518	671	967
CROCCP2	chr1	16944756	16959841	n/a	279	828	518	671	967
MST1P2	chr1	16972068	16976915	n/a	279	828	518	671	967
TRNA_Gly	chr1	17004765	17004836	n/a	365	375	554	696	474
TRNA_Val	chr1	17006500	17006573	n/a	365	375	554	696	474
MIR3675	chr1	17007749	17007823	n/a	365	375	554	696	474
ESPNP	chr1	17017712	17046652	-	86	417	189	198	333
TRNA_Pseudo	chr1	17052060	17052133	n/a	86	417	189	198	333
TRNA_Gly	chr1	17053779	17053850	n/a	86	417	189	198	333
CROCC	chr1	17248444	17299474	+	163	561	295	417	297
MST1L	chr1	17081128	17090975	-	89	355	149	225	375
TRNA_Pseudo	chr1	17180899	17180971	n/a	170	136	308	299	231
MIR3675	chr1	17185443	17185516	n/a	170	136	308	299	231
TRNA_Pseudo	chr1	17186692	17186765	n/a	170	136	308	299	231
TRNA_Gly	chr1	17188415	17188486	n/a	170	136	308	299	231
AK125737	chr1	17197439	17200574	n/a	170	136	308	299	231
TRNA_Asn	chr1	17201957	17202031	n/a	170	136	308	299	231
BC070363	chr1	17215040	17216161	n/a	170	136	308	299	231
TRNA_Asn	chr1	17216171	17216245	n/a	170	136	308	299	231
DL489931	chr1	17222645	17222720	n/a	163	561	295	417	297
MFAP2	chr1	17300998	17307173	-	51	286	83	86	117
ATP13A2	chr1	17312452	17338423	-	51	286	83	86	117
SDHB	chr1	17345224	17380665	-	160	459	251	404	272
PADI2	chr1	17393255	17445948	-	52	164	82	103	140
PADI1	chr1	17531620	17572501	+	120	358	193	328	204
PADI1	chr1	17566189	17572501	+	108	348	169	287	166
PADI3	chr1	17575592	17610727	+	108	348	169	287	166
Mir_584	chr1	17581660	17581778	n/a	106	365	163	338	218
PADI4	chr1	17634689	17690495	+	122	422	223	369	202
PADI6	chr1	17698740	17728195	+	99	296	151	213	156
RCC2	chr1	17733250	17765059	-	85	346	177	270	300
ARHGEF10L	chr1	17866329	18024370	+	146	450	233	349	234
ACTL8	chr1	18081807	18153558	+	96	325	169	262	176
IGSF21	chr1	18434239	18704977	+	120	386	205	373	238
AX747631	chr1	18701063	18702174	n/a	85	194	117	245	205
KLHDC7A	chr1	18807423	18812480	+	101	288	137	323	204
PAX7	chr1	18957499	19062632	+	129	371	183	383	219
TAS1R2	chr1	19166092	19186155	-	125	474	169	372	209
ALDH4A1	chr1	19197923	19229293	-	97	347	141	254	167
MIR4695	chr1	19209695	19209769	n/a	125	474	169	372	209
IFFO2	chr1	19230773	19282826	-	69	238	114	167	110
UBR4	chr1	19400999	19536746	-	170	554	262	410	271
EMC1	chr1	19542157	19578053	-	147	454	241	372	306
MRTO4	chr1	19578074	19586622	+	147	454	241	372	306
AKR7L	chr1	19592475	19600568	-	141	488	209	272	213
AKR7A3	chr1	19609056	19615280	-	141	488	209	272	213
LOC100506730	chr1	19619740	19622230	n/a	97	327	160	206	328
AKR7A2	chr1	19629201	19638640	-	97	327	160	206	328
PQLC2	chr1	19638739	19655794	+	97	327	160	206	328
CAPZB	chr1	19665266	19812066	-	138	467	229	245	223
AX748283	chr1	19673334	19675427	-	110	441	155	168	186
Metazoa_SRP	chr1	19750877	19751182	n/a	198	679	288	352	301
NBL1	chr1	19969722	19984949	+	162	421	249	257	223
MINOS1	chr1	19923470	19956315	+	92	258	142	175	222
RPS14P3	chr1	19934300	19935138	+	92	258	142	175	222
HTR6	chr1	19991779	20006055	+	104	329	181	166	172
TMCO4	chr1	20008705	20126410	-	138	373	231	382	271
RNF186	chr1	20140521	20141771	-	194	554	309	419	257
OTUD3	chr1	20208887	20239437	+	126	353	203	326	306
PLA2G2E	chr1	20246799	20250110	-	148	452	238	345	383
PLA2G2A	chr1	20301923	20306932	-	117	360	208	303	277
PLA2G5	chr1	20396700	20418394	+	196	526	276	488	322
PLA2G2D	chr1	20439142	20446059	-	96	317	135	227	195
PLA2G2F	chr1	20465822	20476879	+	91	284	142	221	204
PLA2G2C	chr1	20490483	20501687	-	136	583	214	372	295
UBXN10	chr1	20512577	20519942	+	136	583	214	372	295
VWA5B1	chr1	20617411	20681387	+	159	454	266	354	256
LOC339505	chr1	20686293	20755287	n/a	138	470	215	351	210
CAMK2N1	chr1	20808883	20812728	-	140	465	216	307	231
MUL1	chr1	20825940	20834674	-	98	284	146	196	307
FAM43B	chr1	20878931	20881513	+	142	397	192	313	191
CDA	chr1	20915443	20945400	+	146	415	224	257	199
PINK1	chr1	20959947	20978004	+	89	303	151	184	198
DDOST	chr1	20978259	20988037	-	106	357	187	202	199
KIF17	chr1	20990506	21044317	-	110	423	181	145	177
SH2D5	chr1	21046224	21059133	-	110	423	181	145	177
HP1BP3	chr1	21069170	21113181	-	177	461	256	233	223
EIF4G3	chr1	21132784	21503381	-	108	334	178	121	237
ECE1	chr1	21543739	21616766	-	146	544	223	193	222
AX747766	chr1	21602542	21604868	n/a	146	544	223	193	222
LOC100506801	chr1	21619782	21626362	n/a	80	198	113	90	270
AK098438	chr1	21749600	21754300	n/a	126	331	178	179	466
BC127868	chr1	21761832	21762609	n/a	126	331	178	179	466
NBPF3	chr1	21766582	21811393	+	126	331	178	179	466
ALPL	chr1	21835857	21904905	+	113	307	148	154	326
RAP1GAP	chr1	21922707	21978348	-	66	232	110	119	98
USP48	chr1	22004791	22109688	-	118	364	191	155	197
LDLRAD2	chr1	22138757	22151714	+	118	364	191	155	197
HSPG2	chr1	22148736	22263750	-	107	353	141	120	153
CELA3B	chr1	22303417	22315847	+	73	215	106	102	197
LINC00339	chr1	22351706	22357715	n/a	89	295	150	146	190
CDC42	chr1	22379119	22419436	+	89	295	150	146	190
WNT4	chr1	22443797	22469519	-	89	317	146	122	137
ZBTB40	chr1	22778343	22857650	+	88	332	125	132	177
EPHA8	chr1	22890003	22930087	+	107	329	136	176	151
C1QA	chr1	22963117	22966175	+	85	325	131	143	151
C1QC	chr1	22970117	22974603	+	85	325	131	143	151
C1QB	chr1	22979681	22988029	+	85	325	131	143	151
EPHB2	chr1	23037330	23241823	+	124	404	176	155	193
MIR4684	chr1	23046009	23046091	n/a	124	404	176	155	193
MIR4253	chr1	23189651	23189719	n/a	69	234	98	110	121
AK025975	chr1	23243782	23247347	n/a	84	264	124	129	139
LOC729059	chr1	23337326	23342343	-	132	390	203	195	291
KDM1A	chr1	23345940	23410184	+	132	390	203	195	291
MIR3115	chr1	23370797	23370865	n/a	132	390	203	195	291
LUZP1	chr1	23410515	23495517	-	74	210	115	89	367
U6	chr1	23490445	23490546	n/a	74	210	115	89	367
HTR1D	chr1	23518387	23521222	-	164	513	256	185	217
HNRNPR	chr1	23636275	23670853	-	159	507	249	159	282
ZNF436	chr1	23685940	23694879	-	159	507	249	159	282
C1orf213	chr1	23695463	23698330	+	159	507	249	159	282
TCEA3	chr1	23707554	23751261	-	97	346	149	117	183
ASAP3	chr1	23755055	23810750	-	46	129	67	77	124
BC038455	chr1	23801092	23803135	-	46	129	67	77	124
E2F2	chr1	23832919	23857712	-	122	417	227	144	285
AX748204	chr1	23853364	23855542	n/a	122	417	227	144	285
ID3	chr1	23884420	23886285	-	111	384	160	116	201
MDS2	chr1	23907984	23967056	n/a	118	334	198	149	240
RPL11	chr1	24018268	24022915	+	123	363	194	140	183
TCEB3	chr1	24069855	24088549	+	102	268	143	124	329
LOC100506963	chr1	24086871	24104787	n/a	136	467	214	181	206
PITHD1	chr1	24104875	24114722	+	136	467	214	181	206
LYPLA2	chr1	24117645	24122029	+	136	467	214	181	206
GALE	chr1	24122088	24126060	-	136	467	214	181	206
HMGCL	chr1	24128366	24151949	-	160	446	246	210	214
FUCA1	chr1	24171571	24194859	-	100	296	151	144	255
CNR2	chr1	24200459	24239817	-	110	320	189	167	313
MIR378F	chr1	24255559	24255637	n/a	110	320	189	167	313
PNRC2	chr1	24286300	24289949	+	104	330	163	183	312
SRSF10	chr1	24295572	24306953	-	142	462	248	218	483
DQ588542	chr1	24320925	24320957	n/a	142	462	248	218	483
MYOM3	chr1	24382530	24438665	-	119	345	151	156	165
IL22RA1	chr1	24446260	24469775	-	150	500	223	193	232
IFNLR1	chr1	24480646	24513765	-	125	382	217	172	243
LOC284632	chr1	24526729	24538180	n/a	125	382	217	172	243
DQ597487	chr1	24578722	24578758	n/a	129	370	183	157	199
DQ601330	chr1	24579767	24579803	n/a	129	370	183	157	199
GRHL3	chr1	24645811	24690970	+	188	532	300	229	277
STPG1	chr1	24683488	24740262	-	192	667	273	243	287
NIPAL3	chr1	24742244	24799473	+	192	667	273	243	287
RCAN3AS	chr1	24822822	24828850	n/a	132	360	179	142	233
RCAN3	chr1	24829386	24863510	+	132	360	179	142	233
NCMAP	chr1	24882566	24935818	+	175	497	240	231	278
SRRM1	chr1	24969593	24999772	+	104	335	157	145	424
CLIC4	chr1	25071759	25170815	+	65	224	103	76	159
RUNX3	chr1	25226001	25256770	-	125	391	175	177	194
SYF2	chr1	25548766	25559013	-	146	441	217	186	244
C1orf63	chr1	25568739	25573985	-	146	441	217	186	244
RHD	chr1	25598980	25656936	+	161	135	164	145	201
AX747205	chr1	25629228	25631643	n/a	193	180	249	182	272
TMEM50A	chr1	25664788	25688852	+	103	281	116	139	381
RHCE	chr1	25688739	25747363	-	128	287	180	170	423
TMEM57	chr1	25757387	25826698	+	128	287	180	170	423
LDLRAP1	chr1	25870075	25895377	+	107	439	187	141	199
MAN1C1	chr1	25943958	26111258	+	151	440	253	196	300
SEPN1	chr1	26126666	26144713	+	120	337	151	143	165
MTFR1L	chr1	26146396	26159433	+	109	391	181	126	164
LOC646471	chr1	26146444	26150097	n/a	109	391	181	126	164
AUNIP	chr1	26160496	26185848	-	170	493	253	187	234
PAQR7	chr1	26187974	26197744	-	170	493	253	187	234
STMN1	chr1	26210676	26232993	-	172	573	273	199	242
PAFAH2	chr1	26286257	26324648	-	162	436	240	196	199
EXTL1	chr1	26348270	26362954	+	140	417	196	203	218
SLC30A2	chr1	26364513	26372604	-	140	417	196	203	218
TRIM63	chr1	26377795	26394125	-	120	399	169	143	179
PDIK1L	chr1	26438267	26452039	+	142	444	241	203	226
FAM110D	chr1	26485510	26489119	+	138	383	216	175	437
ZNF593	chr1	26496387	26497364	+	138	383	216	175	437
CNKSR1	chr1	26503980	26516375	+	72	241	115	112	124
CATSPER4	chr1	26517118	26529033	+	72	241	115	112	124
BC030768	chr1	26551810	26556331	n/a	132	427	213	179	184
CEP85	chr1	26560692	26605299	+	132	427	213	179	184
SH3BGRL3	chr1	26606212	26608013	+	224	563	332	294	269
UBXN11	chr1	26608772	26633195	-	98	400	149	146	142
CD52	chr1	26644410	26647014	+	98	400	149	146	142
AIM1L	chr1	26648349	26680621	-	142	475	252	175	207
ZNF683	chr1	26688124	26699266	-	142	475	252	175	207
LIN28A	chr1	26737268	26756219	+	146	471	257	214	211
DHDDS	chr1	26758772	26797795	+	144	409	245	189	273
AL050085	chr1	26789254	26794028	n/a	184	582	328	270	236
HMGN2	chr1	26798901	26803133	+	184	582	328	270	236
RPS6KA1	chr1	26872342	26901520	+	95	295	137	129	148
MIR1976	chr1	26881032	26881084	n/a	95	295	137	129	148
ARID1A	chr1	27022521	27108601	+	184	509	307	199	246
PIGV	chr1	27114453	27124894	+	186	488	280	230	226
BC016143	chr1	27145536	27392034	n/a	143	485	218	150	221
ZDHHC18	chr1	27153200	27182211	+	124	376	188	151	176
SFN	chr1	27189632	27190947	+	101	284	159	115	119
SFN	chr1	27189786	27190449	n/a	101	284	159	115	119
GPN2	chr1	27205872	27216869	-	101	284	159	115	119
GPATCH3	chr1	27216978	27226962	-	167	480	302	168	219
NR0B2	chr1	27237974	27240567	-	167	480	302	168	219
NUDC	chr1	27248212	27273362	+	167	480	302	168	219
C1orf172	chr1	27276046	27286901	-	66	249	119	98	147
TRNP1	chr1	27320194	27327377	+	154	431	214	166	212
FAM46B	chr1	27331510	27339333	-	154	431	214	166	212
SLC9A1	chr1	27425299	27481621	-	140	403	206	166	192
DL490887	chr1	27533765	27533868	n/a	87	276	147	165	375
WDTC1	chr1	27561006	27635124	+	73	283	121	105	311
TMEM222	chr1	27648635	27662891	+	139	398	210	168	260
LOC644961	chr1	27650364	27653016	n/a	139	398	210	168	260
SYTL1	chr1	27668482	27680423	+	93	389	155	105	153
MAP3K6	chr1	27681669	27693337	-	93	389	155	105	153
FCN3	chr1	27695600	27701315	-	32	108	50	42	109
CD164L2	chr1	27705595	27709805	-	32	108	50	42	109
GPR3	chr1	27719147	27722317	+	32	108	50	42	109
WASF2	chr1	27730733	27816678	-	155	522	287	168	293
AHDC1	chr1	27860755	27930143	-	112	440	164	102	173
FGR	chr1	27938800	27961727	-	92	334	122	89	136
IFI6	chr1	27992571	27998724	-	62	228	109	88	166
FAM76A	chr1	28052489	28089423	+	103	314	142	175	391
STX12	chr1	28099693	28150963	+	116	393	202	169	276
PPP1R8	chr1	28157251	28178183	+	106	364	175	177	358
SCARNA1	chr1	28160911	28161077	n/a	106	364	175	177	358
THEMIS2	chr1	28199054	28213193	+	111	286	153	199	344
RPA2	chr1	28218048	28241236	-	113	372	190	220	260
SMPDL3B	chr1	28261503	28285663	+	87	222	105	126	350
XKR8	chr1	28286503	28294604	+	87	222	105	126	350
EYA3	chr1	28296854	28415148	-	218	572	331	391	335
PTAFR	chr1	28473676	28503455	-	120	338	206	233	271
DNAJC8	chr1	28526789	28559542	-	74	254	131	141	308
ATPIF1	chr1	28562601	28564616	+	74	254	131	141	308
JA611241	chr1	28567542	28567564	n/a	74	254	131	141	308
SESN2	chr1	28585962	28609002	+	183	586	325	274	282
MED18	chr1	28655512	28662478	+	96	324	148	196	200
PHACTR4	chr1	28764660	28826881	+	211	525	315	315	342
RCC1	chr1	28844744	28865708	+	94	308	148	158	335
SNHG3	chr1	28832454	28837404	+	94	308	148	158	335
TRNAU1AP	chr1	28879528	28905057	+	40	112	58	64	82
SNHG12	chr1	28905049	28908383	n/a	71	241	116	118	291
SNORD99	chr1	28905254	28905334	n/a	71	241	116	118	291
RAB42	chr1	28919006	28921088	+	71	241	116	118	291
TAF12	chr1	28929608	28969604	-	104	394	163	202	207
RNU11	chr1	28975111	28975246	n/a	104	394	163	202	207
GMEB1	chr1	28995239	29042115	+	37	153	81	90	194
SCARNA24	chr1	29016176	29016306	n/a	37	153	81	90	194
YTHDF2	chr1	29063132	29096287	+	196	509	298	376	293
OPRD1	chr1	29138653	29190208	+	75	244	106	134	331
EPB41	chr1	29213602	29446558	+	129	358	225	283	241
TMEM200B	chr1	29445936	29450421	-	143	428	226	379	263
SRSF4	chr1	29474249	29508637	-	164	456	246	366	337
MECR	chr1	29519384	29557454	-	154	522	230	387	280
PTPRU	chr1	29563027	29653325	+	154	522	230	387	280
BC042538	chr1	30486798	30510456	n/a	102	337	155	353	285
MATN1	chr1	31184123	31196432	-	127	403	162	353	288
MATN1-AS1	chr1	31191618	31199593	n/a	127	403	162	353	288
LAPTM5	chr1	31205314	31230683	-	151	491	220	398	260
MIR4420	chr1	31212002	31212079	n/a	127	403	162	353	288
SDC3	chr1	31342312	31381480	-	108	367	158	219	188
PUM1	chr1	31404352	31538564	-	171	500	250	404	348
SNORD103A	chr1	31408535	31408623	n/a	108	367	158	219	188
SNORD103A	chr1	31421964	31422052	n/a	200	546	288	367	275
SNORD85	chr1	31441009	31441084	n/a	200	546	288	367	275
NKAIN1	chr1	31652591	31712734	-	98	331	175	218	246
SNRNP40	chr1	31732414	31742513	-	241	568	356	522	289
SNRNP40	chr1	31732414	31769644	-	241	568	356	522	289
ZCCHC17	chr1	31769841	31837780	+	241	568	356	522	289
FABP3	chr1	31838099	31845923	-	191	401	234	358	313
SERINC2	chr1	31886659	31907527	+	117	381	192	246	232
LOC149086	chr1	31971838	31974167	+	157	411	209	293	380
LOC284551	chr1	31984035	31989846	n/a	159	464	245	349	229
TINAGL1	chr1	32042085	32053287	+	209	547	318	428	271
HCRTR1	chr1	32083300	32092919	+	135	451	215	268	236
PEF1	chr1	32095462	32110838	-	169	525	299	300	238
COL16A1	chr1	32117847	32169768	-	78	256	120	95	121
BAI2	chr1	32192717	32229648	-	59	281	98	97	102
MIR4254	chr1	32224260	32224336	n/a	59	281	98	97	102
SPOCD1	chr1	32256024	32281580	-	144	379	230	193	288
PTP4A2	chr1	32372021	32403988	-	217	505	324	357	372
KHDRBS1	chr1	32479294	32509482	+	215	544	329	260	273
TMEM39B	chr1	32538502	32568467	+	203	550	343	296	304
KPNA6	chr1	32573643	32642168	+	173	469	270	219	259
TXLNA	chr1	32645344	32663886	+	208	525	324	294	275
CCDC28B	chr1	32666201	32670991	+	106	399	207	130	205
IQCC	chr1	32671235	32674288	+	106	399	207	130	205
DCDC2B	chr1	32674694	32681797	+	106	399	207	130	205
TMEM234	chr1	32681797	32687926	-	106	399	207	130	205
EIF3I	chr1	32687958	32697205	+	106	399	207	130	205
MTMR9LP	chr1	32697260	32707311	n/a	97	357	156	111	161
FAM167B	chr1	32712817	32714461	+	97	357	156	111	161
LCK	chr1	32739711	32751766	+	97	357	156	111	161
HDAC1	chr1	32757707	32799224	+	109	336	200	167	218
MARCKSL1	chr1	32799429	32801840	-	178	523	304	238	272
FAM229A	chr1	32826870	32827844	-	54	208	111	90	337
TSSK3	chr1	32827861	32829924	+	54	208	111	90	337
BSDC1	chr1	32830704	32860062	-	137	429	240	191	242
ZBTB8B	chr1	32930657	32953459	+	118	325	154	190	308
ZBTB8A	chr1	33004771	33071542	+	117	320	145	224	367
ZBTB8OS	chr1	33087306	33116185	-	137	405	214	206	210
RBBP4	chr1	33116748	33151812	+	137	405	214	206	210
SYNC	chr1	33145506	33168361	-	98	306	143	148	270
KIAA1522	chr1	33207511	33240571	+	112	373	162	209	145
YARS	chr1	33240839	33283633	-	135	463	248	219	269
S100PBP	chr1	33283118	33324480	+	135	463	248	219	269
FNDC5	chr1	33327868	33338082	-	88	250	119	152	355
HPCA	chr1	33352097	33360247	+	179	472	259	338	256
TMEM54	chr1	33360195	33366953	-	179	472	259	338	256
RNF19B	chr1	33402049	33430286	-	177	515	275	351	247
BC036308	chr1	33452675	33498070	n/a	168	457	255	314	258
AK2	chr1	33476825	33502512	-	135	349	200	277	350
ADC	chr1	33546713	33585995	+	83	254	135	177	379
AX747064	chr1	33607471	33608831	n/a	115	329	163	236	216
TRIM62	chr1	33611002	33647671	-	93	319	152	202	164
ZNF362	chr1	33722173	33766320	+	93	375	185	266	424
A3GALT2	chr1	33772366	33786699	-	143	411	202	251	236
PHC2	chr1	33789223	33841194	-	70	230	114	128	396
MIR3605	chr1	33797993	33798093	n/a	143	411	202	251	236
7SK	chr1	33802166	33802465	n/a	143	411	202	251	236
ZSCAN20	chr1	33938231	33961995	+	203	677	381	537	376
CSMD2	chr1	33979608	34631443	-	177	566	244	596	284
HMGB4	chr1	34326075	34330392	+	138	565	222	575	300
LOC402779	chr1	34334556	34351059	n/a	158	475	234	615	304
C1orf94	chr1	34642552	34684731	+	177	566	244	596	284
GJB5	chr1	35220647	35224113	+	139	394	188	525	254
GJB4	chr1	35225341	35229325	+	139	394	188	525	254
Mir_548	chr1	35244163	35244247	n/a	139	394	188	525	254
GJB3	chr1	35247910	35251967	+	139	394	188	525	254
GJA4	chr1	35258598	35261348	+	139	394	188	525	254
SMIM12	chr1	35315962	35325417	-	99	333	140	290	258
DLGAP3	chr1	35331036	35370984	-	169	490	246	483	290
LOC653160	chr1	35441299	35444307	-	169	422	191	482	257
ZMYM6NB	chr1	35447126	35450948	-	169	422	191	482	257
ZMYM6	chr1	35451766	35497569	-	185	615	306	624	324
ZMYM1	chr1	35544971	35581455	+	102	347	168	305	436
AL831889	chr1	35641980	35646083	n/a	123	376	176	370	265
SFPQ	chr1	35649200	35658743	-	123	376	176	370	265
ZMYM4	chr1	35734567	35887545	+	84	259	121	139	421
AF119915	chr1	35833677	35835012	n/a	196	546	270	397	269
KIAA0319L	chr1	35899090	36023037	-	218	616	307	404	287
NCDN	chr1	36023392	36032380	+	218	616	307	404	287
PSMB2	chr1	36065142	36107445	-	191	492	294	445	331
TFAP2E	chr1	36038970	36060927	+	218	616	307	404	287
C1orf216	chr1	36179476	36184790	-	143	423	225	319	228
CLSPN	chr1	36197712	36235551	-	145	376	231	309	341
AGO4	chr1	36273827	36323490	+	139	386	233	246	330
AGO1	chr1	36348809	36389899	+	224	494	343	334	291
AK025726	chr1	36391432	36395210	n/a	152	406	223	263	323
AGO3	chr1	36396682	36522063	+	152	406	223	263	323
TEKT2	chr1	36549675	36553876	+	177	472	253	318	422
ADPRHL2	chr1	36554452	36559533	+	177	472	253	318	422
COL8A2	chr1	36560843	36565850	-	177	472	253	318	422
TRAPPC3	chr1	36602169	36615115	-	111	339	184	197	207
MAP7D1	chr1	36621802	36646441	+	166	484	235	243	234
THRAP3	chr1	36690016	36770957	+	87	250	131	102	243
SH3D21	chr1	36771993	36787379	+	234	575	349	377	328
EVA1B	chr1	36787631	36789755	-	75	212	112	122	177
STK40	chr1	36805224	36851485	-	100	363	167	169	171
LSM10	chr1	36859030	36863493	-	183	494	271	351	276
OSCP1	chr1	36883506	36916086	-	186	484	293	399	276
MRPS15	chr1	36921361	36930040	-	186	484	293	399	276
CSF3R	chr1	36931643	36948915	-	151	493	236	363	249
GRIK3	chr1	37261127	37499844	-	55	187	87	169	174
MIR4255	chr1	37627163	37627235	n/a	185	574	258	592	312
LOC728431	chr1	37920479	37940044	n/a	146	324	189	436	236
ZC3H12A	chr1	37940118	37949978	+	146	324	189	436	236
MEAF6	chr1	37955560	37980420	-	145	357	180	395	479
MIR5581	chr1	37966535	37966595	n/a	146	324	189	436	236
SNIP1	chr1	38000049	38019945	-	145	357	180	395	479
DNALI1	chr1	38022519	38032458	+	179	532	289	476	296
GNL2	chr1	38032412	38061586	-	200	646	342	587	356
RSPO1	chr1	38076950	38100595	-	97	325	161	258	312
C1orf109	chr1	38147241	38156192	-	186	487	295	479	308
AX747480	chr1	38147242	38149864	-	186	487	295	479	308
CDCA8	chr1	38158072	38175391	+	186	487	295	479	308
EPHA10	chr1	38181645	38230824	-	168	510	275	503	265
MANEAL	chr1	38259773	38267278	+	168	510	275	503	265
YRDC	chr1	38268613	38273865	-	170	455	247	430	316
C1orf122	chr1	38273472	38275126	+	170	455	247	430	316
MTF1	chr1	38275238	38325292	-	217	614	318	593	290
INPP5B	chr1	38326368	38412729	-	104	355	209	300	312
SNORA63	chr1	38349908	38349989	n/a	167	488	310	448	360
SF3A3	chr1	38422651	38455761	-	112	420	195	282	230
FHL3	chr1	38462441	38471187	-	88	283	134	184	328
UTP11L	chr1	38478383	38490497	+	88	283	134	184	328
POU3F1	chr1	38509522	38512450	-	158	556	255	434	259
MIR3659	chr1	38554902	38555001	n/a	132	443	176	362	221
LOC339442	chr1	38674705	38680439	-	169	466	229	486	266
RRAGC	chr1	39303868	39325495	-	167	613	264	517	284
MYCBP	chr1	39328161	39339050	-	167	613	264	517	284
GJA9	chr1	39340222	39341770	-	195	577	319	491	379
RHBDL2	chr1	39351478	39407456	-	79	265	141	172	412
AKIRIN1	chr1	39456915	39471737	+	128	371	189	304	233
NDUFS5	chr1	39491966	39500308	+	173	436	260	400	272
MACF1	chr1	39549838	39952810	+	125	382	178	200	236
5S_rRNA	chr1	39619835	39619968	n/a	189	577	298	214	294
Mir_562	chr1	39648409	39648505	n/a	178	656	296	218	274
KIAA0754	chr1	39875175	39882154	+	160	450	267	171	305
BMP8A	chr1	39957317	39995541	+	129	410	217	172	284
TRNA_Pseudo	chr1	39970194	39970267	n/a	129	410	217	172	284
PPIEL	chr1	39987951	40025370	n/a	124	435	223	232	294
PABPC4	chr1	40026484	40042521	-	124	435	223	232	294
SNORA55	chr1	40033045	40033182	n/a	124	435	223	232	294
HEYL	chr1	40089102	40105348	-	156	531	251	251	276
NT5C1A	chr1	40124792	40137710	-	156	531	251	251	276
HPCAL4	chr1	40144644	40157089	-	145	509	267	269	218
PPIE	chr1	40204516	40229586	+	84	296	146	158	351
BMP8B	chr1	40223902	40254533	-	154	384	231	280	427
OXCT2	chr1	40235196	40237020	-	154	384	231	280	427
TRIT1	chr1	40306705	40349177	-	174	420	247	295	467
MYCL1	chr1	40361095	40367687	-	174	420	247	295	467
MFSD2A	chr1	40420783	40435628	+	169	541	271	282	254
CAP1	chr1	40506254	40538321	+	170	532	279	340	329
PPT1	chr1	40538381	40563142	-	189	620	324	286	314
RLF	chr1	40627040	40706593	+	216	614	333	339	349
TMCO2	chr1	40713572	40717365	+	233	648	335	346	303
ZMPSTE24	chr1	40723721	40759856	+	233	648	335	346	303
COL9A2	chr1	40766162	40782981	-	44	157	67	66	272
SMAP2	chr1	40839377	40888998	+	151	539	279	263	245
ZFP69B	chr1	40916336	40929390	+	120	344	180	215	434
ZFP69	chr1	40943301	40962015	+	110	337	181	168	448
EXO5	chr1	40974432	40982214	+	110	337	181	168	448
ZNF684	chr1	40997232	41013841	+	163	534	282	327	366
RIMS3	chr1	41086351	41131324	-	106	297	168	182	197
LOC100130557	chr1	41154751	41157933	-	201	637	285	331	305
NFYC	chr1	41157241	41237275	+	201	637	285	331	305
MIR30E	chr1	41220026	41220118	n/a	218	502	288	357	239
MIR30C1	chr1	41222955	41223044	n/a	218	502	288	357	239
KCNQ4	chr1	41249683	41306124	+	218	502	288	357	239
CITED4	chr1	41326727	41328018	-	136	446	211	224	200
Mir_584	chr1	41347313	41347427	n/a	101	395	195	221	227
CTPS1	chr1	41445006	41478235	+	167	455	268	326	310
SLFNL1-AS1	chr1	41480261	41509562	n/a	214	547	336	355	281
SLFNL1	chr1	41481268	41487427	-	232	653	376	368	298
SCMH1	chr1	41492870	41707815	-	107	351	185	197	507
5S_rRNA	chr1	41932607	41932699	n/a	125	435	178	211	187
EDN2	chr1	41944445	41949874	-	164	586	260	351	298
EDN2	chr1	41944445	41950344	-	164	586	260	351	298
HIVEP3	chr1	41972035	42384496	-	190	566	280	490	301
GUCA2B	chr1	42619091	42621495	+	180	604	286	415	321
GUCA2A	chr1	42628361	42630395	-	116	437	178	269	216
FOXJ3	chr1	42642209	42800903	-	190	654	294	427	271
RIMKLA	chr1	42846467	42889900	+	197	616	314	433	293
ZMYND12	chr1	42896000	42921938	-	199	616	287	450	256
PPCS	chr1	42922172	42926086	+	199	616	287	450	256
CCDC30	chr1	43000559	43120335	+	180	649	294	474	275
PPIH	chr1	43124047	43142429	+	162	470	265	404	255
AF086102	chr1	43144356	43147330	n/a	183	550	305	403	318
YBX1	chr1	43148065	43168020	+	183	550	305	403	318
CLDN19	chr1	43198763	43205925	-	184	577	295	350	256
LEPRE1	chr1	43212005	43232755	-	127	393	198	239	190
C1orf50	chr1	43232915	43241413	+	127	393	198	239	190
LOC100129924	chr1	43253660	43263901	+	127	393	198	239	190
CCDC23	chr1	43272722	43283059	-	227	645	311	431	254
ERMAP	chr1	43291248	43310660	+	227	645	311	431	254
ZNF691	chr1	43312243	43318146	+	257	703	384	503	338
BC043541	chr1	43323292	43354460	n/a	171	574	311	332	248
SLC2A1	chr1	43391045	43424847	-	150	545	238	284	225
SLC2A1-AS1	chr1	43424719	43449029	n/a	150	545	238	284	225
U6	chr1	43489219	43489308	n/a	116	383	187	238	241
AK309744	chr1	43585818	43611958	n/a	164	512	258	321	230
FAM183A	chr1	43613593	43622067	+	164	512	258	321	230
EBNA1BP2	chr1	43629844	43638241	-	181	538	297	328	268
WDR65	chr1	43638000	43720029	+	181	538	297	328	268
TMEM125	chr1	43735664	43739673	+	153	561	214	289	200
C1orf210	chr1	43747556	43751250	-	127	520	193	221	204
TIE1	chr1	43766565	43788781	+	127	520	193	221	204
MPL	chr1	43803474	43820135	+	151	524	241	248	242
CDC20	chr1	43824625	43828873	+	108	338	167	226	281
ELOVL1	chr1	43829067	43833409	-	108	338	167	226	281
MED8	chr1	43849578	43855483	-	108	338	167	226	281
SZT2	chr1	43855555	43919918	+	108	338	167	226	281
HYI	chr1	43916673	43919660	-	102	434	179	178	186
PTPRF	chr1	43996546	44089343	+	72	229	102	100	278
KDM4A	chr1	44115796	44171189	+	79	260	133	136	167
KDM4A-AS1	chr1	44165355	44173012	-	90	299	151	134	305
ST3GAL3	chr1	44173203	44396837	+	90	299	151	134	305
U6	chr1	44182137	44182227	n/a	119	409	203	185	264
ARTN	chr1	44398991	44402912	+	82	304	133	119	251
IPO13	chr1	44412477	44433694	+	82	304	133	119	251
DPH2	chr1	44435652	44439043	+	183	542	253	297	263
ATP6V0B	chr1	44440601	44443972	+	183	542	253	297	263
B4GALT2	chr1	44445607	44456843	+	183	542	253	297	263
SLC6A9	chr1	44462154	44483012	-	75	276	107	146	131
CCDC24	chr1	44457279	44462198	+	183	542	253	297	263
KLF17	chr1	44584521	44600809	+	168	546	270	385	243
DMAP1	chr1	44679124	44686351	+	165	535	311	371	511
ERI3	chr1	44686741	44820939	-	178	439	263	361	253
RNF220	chr1	44870959	45117396	+	239	621	340	581	379
MIR5584	chr1	45011164	45011224	n/a	146	406	242	305	346
TMEM53	chr1	45119500	45140099	-	221	656	345	457	304
C1orf228	chr1	45140393	45191263	+	221	656	345	457	304
KIF2C	chr1	45205489	45233438	+	199	611	343	319	285
RPS8	chr1	45241245	45244412	+	127	371	199	227	316
SNORD55	chr1	45241536	45241610	n/a	127	371	199	227	316
SNORD46	chr1	45242163	45242261	n/a	127	371	199	227	316
SNORD38A	chr1	45243513	45243584	n/a	127	371	199	227	316
SNORD38B	chr1	45244061	45244130	n/a	127	371	199	227	316
BEST4	chr1	45249256	45253426	-	127	371	199	227	316
PLK3	chr1	45266035	45271667	+	110	465	213	172	204
TCTEX1D4	chr1	45271585	45272957	-	110	465	213	172	204
BTBD19	chr1	45274153	45279801	+	110	465	213	172	204
PTCH2	chr1	45287937	45308616	-	89	350	168	155	324
EIF2B3	chr1	45316193	45452394	-	75	263	127	147	463
HECTD3	chr1	45468219	45477027	-	102	405	198	159	225
UROD	chr1	45477804	45481341	+	102	405	198	159	225
ZSWIM5	chr1	45482075	45672250	-	169	573	261	352	288
LOC400752	chr1	45769581	45771291	n/a	213	621	283	448	273
HPDL	chr1	45792544	45794346	+	120	431	180	236	269
MUTYH	chr1	45794913	45806142	-	120	431	180	236	269
TOE1	chr1	45805341	45809650	+	120	431	180	236	269
TESK2	chr1	45809554	45956840	-	118	451	188	267	366
CCDC163P	chr1	45959597	45965751	-	118	451	188	267	366
MMACHC	chr1	45965855	45976739	+	118	451	188	267	366
PRDX1	chr1	45976706	45988562	-	130	413	193	200	232
AKR1A1	chr1	46016454	46035723	+	130	413	193	200	232
NASP	chr1	46049659	46084578	+	107	348	154	161	481
CCDC17	chr1	46085715	46089731	-	137	456	213	205	447
GPBP1L1	chr1	46092975	46152302	-	101	382	148	146	247
RPS15AP10	chr1	46111451	46112357	n/a	97	394	164	140	291
TMEM69	chr1	46153846	46160108	+	101	382	148	146	247
IPP	chr1	46164406	46216485	-	141	379	185	208	353
MAST2	chr1	46269284	46501796	+	163	513	244	265	281
PIK3R3	chr1	46505811	46598380	-	230	605	297	352	372
TSPAN1	chr1	46640748	46651634	+	145	431	250	205	317
POMGNT1	chr1	46654352	46685977	-	168	620	326	261	298
LURAP1	chr1	46669005	46686928	+	168	620	326	261	298
RAD54L	chr1	46713366	46744145	+	131	323	173	224	290
LRRC41	chr1	46744071	46769038	-	256	776	413	456	403
UQCRH	chr1	46769379	46782447	+	256	776	413	456	403
NSUN4	chr1	46805848	46830824	+	177	495	300	396	300
FAAH	chr1	46859938	46879520	+	261	609	450	574	365
LOC729041	chr1	46899498	46911374	n/a	144	416	192	375	274
DMBX1	chr1	46972667	46979886	+	103	374	185	280	208
MKNK1-AS1	chr1	47004367	47035927	n/a	150	523	275	394	248
KNCN	chr1	47011315	47015678	-	228	663	361	551	342
KNCN	chr1	47011315	47016887	-	228	663	361	551	342
MKNK1	chr1	47023078	47069966	-	210	496	310	503	342
MOB3C	chr1	47073386	47080805	-	210	496	310	503	342
ATPAF1	chr1	47100710	47134099	-	200	543	358	578	339
EFCAB14	chr1	47140830	47184736	-	187	518	307	557	353
TEX38	chr1	47137496	47139256	+	200	543	358	578	339
EFCAB14-AS1	chr1	47139707	47157769	n/a	286	726	489	826	418
CYP4B1	chr1	47264669	47285021	+	177	484	290	561	292
CYP4Z2P	chr1	47308766	47366147	n/a	128	295	176	378	548
CYP4A11	chr1	47394845	47407156	-	176	521	288	606	458
CYP4X1	chr1	47489239	47516423	+	159	462	235	533	358
CYP4Z1	chr1	47533159	47583992	+	273	668	382	720	327
CYP4A22	chr1	47603106	47614526	+	109	337	176	315	556
LINC00853	chr1	47644921	47646011	n/a	157	446	230	483	601
PDZK1IP1	chr1	47649260	47655771	-	157	446	230	483	601
TAL1	chr1	47681962	47689770	-	156	520	274	455	257
TAL1	chr1	47681962	47695443	-	156	520	274	455	257
JA375062	chr1	47691628	47691655	n/a	156	520	274	455	257
STIL	chr1	47715810	47779819	-	122	365	185	294	581
CMPK1	chr1	47799468	47844511	+	209	556	346	530	353
AX748181	chr1	47859449	47861215	n/a	170	490	276	436	501
FOXE3	chr1	47881743	47883724	+	170	490	276	436	501
FOXD2-AS1	chr1	47897806	47900313	n/a	131	418	211	266	563
FOXD2	chr1	47901688	47906363	+	131	418	211	266	563
TRABD2B	chr1	48226199	48462562	-	300	851	452	748	412
SKINTL	chr1	48567386	48648100	n/a	194	684	317	527	255
SLC5A9	chr1	48688356	48714316	+	257	652	401	606	347
SPATA6	chr1	48761043	48937876	-	231	799	388	695	330
AGBL4	chr1	48998526	50489626	-	131	594	228	507	321
BEND5	chr1	49193539	49242547	-	229	660	389	656	311
ELAVL4	chr1	50574593	50667540	+	190	800	356	698	354
DMRTA2	chr1	50883222	50889119	-	218	655	352	587	305
FAF1	chr1	50906934	51425936	-	255	825	468	639	414
U6	chr1	51048075	51048183	n/a	252	782	403	688	370
CDKN2C	chr1	51435641	51440309	+	255	825	468	639	414
C1orf185	chr1	51567905	51613754	+	274	761	448	641	383
RNF11	chr1	51701944	51739119	+	195	588	343	407	446
TTC39A	chr1	51752929	51810785	-	188	533	285	356	275
EPS15	chr1	51819934	51984995	-	189	595	329	319	427
U6	chr1	52004296	52004401	n/a	189	595	329	319	427
OSBPL9	chr1	52082545	52254891	+	184	557	344	313	399
NRD1	chr1	52254865	52344609	-	258	767	424	430	312
RAB3B	chr1	52373627	52456436	-	146	333	187	254	256
Metazoa_SRP	chr1	52461412	52461712	n/a	132	405	210	172	245
TXNDC12	chr1	52485803	52521843	-	139	423	210	209	359
KTI12	chr1	52497776	52499472	-	132	405	210	172	245
BTF3L4	chr1	52521856	52556388	+	139	423	210	209	359
ZFYVE9	chr1	52607765	52812358	+	157	517	307	211	454
CC2D1B	chr1	52816264	52831877	-	158	516	263	217	326
ORC1	chr1	52838500	52870143	-	172	568	322	210	292
PRPF38A	chr1	52870218	52883992	+	172	568	322	210	292
PRPF38A	chr1	52870218	52883992	+	172	568	322	210	292
ZCCHC11	chr1	52888947	53018762	-	220	630	352	242	327
GPX7	chr1	53068042	53074723	+	306	719	492	312	402
FAM159A	chr1	53099065	53122737	+	306	719	492	312	402
SELRC1	chr1	53152013	53164038	-	182	561	295	177	313
ZYG11B	chr1	53192130	53293013	+	137	530	252	174	216
ZYG11A	chr1	53308182	53360247	+	160	487	220	149	420
ECHDC2	chr1	53361581	53387591	-	234	658	386	239	368
SCP2	chr1	53392900	53517289	+	234	658	386	239	368
PODN	chr1	53527723	53551174	+	232	649	346	199	336
SLC1A7	chr1	53552854	53608289	-	149	548	259	185	245
AX748428	chr1	53580247	53584281	n/a	149	548	259	185	245
CPT2	chr1	53662100	53679869	+	180	562	276	170	294
C1orf123	chr1	53679771	53686289	-	180	562	276	170	294
MAGOH	chr1	53692563	53704282	-	278	764	502	298	392
LOC100507564	chr1	53704281	53708455	n/a	278	764	502	298	392
LRP8	chr1	53708040	53793821	-	147	493	260	198	255
AK097571	chr1	53793904	53802889	n/a	147	493	260	198	255
SLC25A3P1	chr1	53904042	53905693	-	309	784	451	405	358
DMRTB1	chr1	53925071	53933158	+	309	784	451	405	358
GLIS1	chr1	53971905	54199877	-	229	578	322	297	290
NDC1	chr1	54231133	54304225	-	140	356	184	171	426
YIPF1	chr1	54317391	54355487	-	263	714	432	332	353
DIO1	chr1	54359860	54376759	+	263	714	432	332	353
HSPB11	chr1	54387233	54411288	-	206	507	336	210	566
LRRC42	chr1	54411998	54433841	+	206	507	336	210	566
LDLRAD1	chr1	54472970	54483859	-	202	563	351	288	275
TMEM59	chr1	54497348	54519111	-	215	612	337	285	327
TCEANC2	chr1	54519273	54565416	+	215	612	337	285	327
MIR4781	chr1	54519751	54519827	n/a	215	612	337	285	327
CDCP2	chr1	54604667	54618679	-	192	486	277	236	309
CYB5RL	chr1	54638026	54665746	-	220	644	340	254	301
MRPL37	chr1	54665839	54684056	+	220	644	340	254	301
SSBP3	chr1	54691103	54872068	-	187	517	293	196	299
ACOT11	chr1	55013806	55076005	+	145	444	277	199	323
FAM151A	chr1	55074849	55089200	-	105	332	164	140	206
MROH7	chr1	55107426	55175939	+	134	390	208	169	582
TTC4	chr1	55181494	55208328	+	224	632	369	386	332
PARS2	chr1	55222570	55230226	-	212	568	299	294	268
TTC22	chr1	55246751	55266941	-	102	318	157	122	289
C1orf177	chr1	55271735	55307937	+	102	318	157	122	289
DHCR24	chr1	55315299	55352921	-	220	535	367	335	416
HP08874	chr1	55352654	55353883	n/a	220	535	367	335	416
TRNA_Lys	chr1	55423541	55423614	n/a	238	572	385	390	384
TMEM61	chr1	55446464	55457966	+	238	572	385	390	384
BSND	chr1	55464616	55474465	+	217	491	305	337	296
PCSK9	chr1	55505148	55530526	+	136	378	230	193	183
USP24	chr1	55532031	55681039	-	300	680	409	357	380
LOC100507634	chr1	55681080	55683128	n/a	300	680	409	357	380
MIR4422	chr1	55691313	55691396	n/a	300	680	409	357	380
7SK	chr1	55842198	55842525	n/a	266	698	426	415	313
Y_RNA	chr1	55950543	55950645	n/a	230	683	357	377	297
AK127270	chr1	56046709	56200675	+	219	566	342	350	282
PPAP2B	chr1	56960418	57045257	-	301	617	421	342	339
PRKAA2	chr1	57110989	57181008	+	208	528	312	279	512
C1orf168	chr1	57184476	57285369	-	296	791	433	631	330
BC048114	chr1	57289353	57292593	n/a	296	791	433	631	330
C8A	chr1	57320442	57383894	+	237	743	382	522	347
C8B	chr1	57394882	57431688	-	273	677	444	584	363
DAB1	chr1	57463578	58716211	-	310	787	445	651	416
BC047487	chr1	58326214	58328786	n/a	309	792	447	630	399
AX746780	chr1	58933598	58934677	n/a	329	736	492	707	440
OMA1	chr1	58946390	59012446	-	236	609	327	497	374
TACSTD2	chr1	59041094	59043166	-	279	769	402	601	427
MYSM1	chr1	59120410	59165747	-	256	651	380	501	424
JUN	chr1	59246462	59249785	-	281	604	395	474	330
LOC100131060	chr1	59250822	59365384	+	281	604	395	474	330
HSD52	chr1	59597607	59612479	n/a	298	668	448	504	370
FGGY	chr1	59762624	60228402	+	308	698	414	525	427
MIR4711	chr1	60198898	60198968	n/a	257	607	354	468	339
BC042048	chr1	60238466	60254501	n/a	286	792	389	501	380
HOOK1	chr1	60280532	60342050	+	322	766	454	664	368
CYP2J2	chr1	60358979	60392423	-	268	630	368	547	404
C1orf87	chr1	60454823	60539442	-	374	840	592	663	464
AK097193	chr1	61125302	61291256	n/a	233	552	381	513	387
BC030753	chr1	61405915	61436448	n/a	260	543	371	539	302
NFIA	chr1	61547533	61928460	+	228	593	347	435	422
MGC34796	chr1	62119913	62121800	n/a	312	621	521	551	431
TM2D1	chr1	62146718	62191095	-	100	235	137	186	319
INADL	chr1	62208148	62629591	+	100	235	137	186	319
U6	chr1	62318170	62318274	n/a	313	738	454	566	379
L1TD1	chr1	62660473	62678001	+	124	333	190	262	500
KANK4	chr1	62701836	62785083	-	225	540	344	460	526
USP1	chr1	62901974	62917475	+	263	658	443	576	421
DOCK7	chr1	62920396	63154039	-	194	488	321	450	626
ANGPTL3	chr1	63063157	63071976	+	287	663	391	581	401
ATG4C	chr1	63249776	63330941	+	186	450	296	451	607
LINC00466	chr1	63624753	63782901	n/a	164	412	266	323	575
7SK	chr1	63704613	63704845	n/a	318	693	418	603	362
FOXD3	chr1	63788729	63790797	+	164	412	266	323	575
U7	chr1	63799429	63799491	n/a	164	412	266	323	575
ALG6	chr1	63833260	63904233	+	258	567	421	581	429
ITGB3BP	chr1	63906440	63988944	-	272	776	434	523	458
EFCAB7	chr1	63989012	64038364	+	272	776	434	523	458
DLEU2L	chr1	64014650	64016307	n/a	272	776	434	523	458
PGM1	chr1	64088886	64125916	+	256	726	455	483	452
ROR1	chr1	64239689	64647179	+	278	581	376	407	434
Mir_544	chr1	64262024	64262128	n/a	301	618	450	389	386
AK096291	chr1	64571005	64636980	n/a	257	814	397	387	441
UBE2U	chr1	64669489	64710027	+	174	438	238	292	432
CACHD1	chr1	64936475	65158741	+	135	332	218	259	532
MIR4794	chr1	65045529	65045604	n/a	390	770	581	626	453
RAVER2	chr1	65210777	65298914	+	281	608	460	487	407
JAK1	chr1	65298905	65432187	-	231	509	385	382	505
BC035370	chr1	65445259	65468159	n/a	294	656	529	504	419
U6	chr1	65488650	65488757	n/a	294	656	529	504	419
MIR3671	chr1	65523437	65523525	n/a	252	571	409	412	376
MIR101-1	chr1	65524116	65524191	n/a	252	571	409	412	376
AK4	chr1	65613231	65697828	+	142	361	225	287	515
DNAJC6	chr1	65775217	65881552	+	369	778	532	660	404
LEPR	chr1	65886130	66103176	+	310	761	459	583	421
LEPROT	chr1	65886130	65901690	+	310	761	459	583	421
PDE4B	chr1	66258855	66840262	+	221	644	327	435	334
U4	chr1	66560143	66560229	n/a	256	749	402	557	398
SGIP1	chr1	66999824	67210768	+	260	714	405	465	361
MIR3117	chr1	67094122	67094200	n/a	344	738	448	535	417
AK298300	chr1	67132271	67142710	n/a	334	799	476	562	426
TCTEX1D1	chr1	67218139	67244730	+	288	836	456	549	450
INSL5	chr1	67263423	67266942	-	268	727	395	539	406
WDR78	chr1	67278571	67390570	-	323	718	442	532	417
MIER1	chr1	67390577	67454302	+	323	718	442	532	417
SLC35D1	chr1	67465014	67520080	-	291	792	435	553	412
C1orf141	chr1	67557858	67600654	-	292	693	440	628	474
IL23R	chr1	67632168	67725650	+	251	632	376	486	447
U6	chr1	67661822	67661926	n/a	304	698	462	567	492
IL12RB2	chr1	67773046	67862583	+	279	568	364	487	479
SERBP1	chr1	67873492	67896123	-	307	721	467	567	483
GADD45A	chr1	68150859	68154021	+	366	1036	551	675	634
GNG12	chr1	68167148	68299155	-	294	685	408	452	415
U7	chr1	68238275	68238336	n/a	333	736	525	484	426
GNG12-AS1	chr1	68297970	68668670	n/a	356	880	626	600	461
DIRAS3	chr1	68511644	68516481	-	271	666	392	455	359
WLS	chr1	68564141	68698284	-	356	880	626	600	461
MIR1262	chr1	68649200	68649293	n/a	324	826	584	536	458
JB175146	chr1	68649301	68649321	n/a	324	826	584	536	458
RPE65	chr1	68894506	68915642	-	287	755	474	497	427
DEPDC1	chr1	68939834	68962799	-	231	749	376	475	396
BC020917	chr1	68962358	69004310	n/a	277	699	384	529	318
LRRC7	chr1	70225857	70589171	+	217	618	322	415	369
PIN1P1	chr1	70385004	70386000	+	220	597	293	418	304
LRRC40	chr1	70610484	70671361	-	207	439	284	329	357
SRSF11	chr1	70671364	70717701	+	207	439	284	329	357
ANKRD13C	chr1	70724684	70820417	-	296	595	443	519	333
HHLA3	chr1	70820492	70833705	+	296	595	443	519	333
CTH	chr1	70876900	70905534	+	391	875	585	621	461
BC041441	chr1	71172135	71252151	n/a	303	764	460	580	391
PTGER3	chr1	71418114	71513491	-	245	654	327	528	362
ZRANB2-AS1	chr1	71512188	71532865	n/a	245	654	327	528	362
ZRANB2	chr1	71528973	71546972	-	309	808	445	650	426
MIR186	chr1	71533313	71533399	n/a	245	654	327	528	362
ZRANB2-AS2	chr1	71547006	71703406	n/a	280	796	406	577	397
NEGR1	chr1	71868624	72748405	-	287	751	370	635	440
NEGR1-IT1	chr1	72259914	72302695	n/a	320	709	434	559	408
BC041341	chr1	73771852	73804560	n/a	171	391	230	358	286
LRRIQ3	chr1	74491701	74663871	-	236	680	357	500	352
FPGT-TNNI3K	chr1	74663895	75010116	+	236	680	357	500	352
C1orf173	chr1	75033794	75139422	-	293	768	454	647	407
CR627203	chr1	75043113	75091782	n/a	296	756	393	747	428
CRYZ	chr1	75171171	75199092	-	217	595	331	554	385
TYW3	chr1	75198835	75232360	+	217	595	331	554	385
LHX8	chr1	75600566	75627218	+	382	849	491	647	402
AK055631	chr1	75595658	75598261	n/a	382	849	491	647	402
SLC44A5	chr1	75672074	76076799	-	210	550	344	389	425
CR936677	chr1	76103850	76188721	n/a	320	747	481	671	364
ACADM	chr1	76190042	76229355	+	320	747	481	671	364
RABGGTB	chr1	76251878	76260775	+	330	605	442	646	403
SNORD45C	chr1	76252756	76252834	n/a	330	605	442	646	403
SNORD45A	chr1	76253573	76253657	n/a	330	605	442	646	403
SNORD45B	chr1	76255161	76255232	n/a	330	605	442	646	403
MSH4	chr1	76262555	76378923	+	342	781	519	615	439
ASB17	chr1	76384557	76398116	-	291	843	469	565	408
ST6GALNAC3	chr1	76540388	77096669	+	338	1025	605	653	555
ST6GALNAC5	chr1	77333185	77529737	+	279	793	469	550	397
PIGK	chr1	77554666	77685132	-	257	729	364	432	369
AK5	chr1	77747661	78025654	+	293	790	420	464	395
ZZZ3	chr1	78030189	78148343	-	357	763	569	436	475
USP33	chr1	78161673	78225564	-	334	765	521	390	429
FAM73A	chr1	78245308	78345225	+	334	765	521	390	429
NEXN	chr1	78354199	78409578	+	193	494	301	263	517
FUBP1	chr1	78413590	78444777	-	359	989	645	522	573
DNAJB4	chr1	78470635	78482995	+	359	834	491	514	455
GIPC2	chr1	78511588	78603112	+	285	646	399	490	407
5S_rRNA	chr1	78560490	78560599	n/a	401	765	525	705	422
MGC27382	chr1	78695282	78759574	n/a	343	828	540	739	412
PTGFR	chr1	78956727	79006386	+	312	856	522	679	402
IFI44L	chr1	79086087	79111830	+	297	857	446	616	451
IFI44	chr1	79115476	79129763	+	310	772	425	627	415
Mir_548	chr1	79152744	79152828	n/a	274	752	496	566	399
ELTD1	chr1	79355448	79472495	-	180	495	225	281	331
LPHN2	chr1	82266081	82458107	+	276	809	378	254	377
Mir_544	chr1	82312940	82313045	n/a	289	639	384	216	455
U80773	chr1	83439565	83451891	n/a	291	765	390	296	378
BC043544	chr1	83911736	83920454	n/a	236	370	335	326	526
BC036594	chr1	84041470	84326679	n/a	285	823	422	291	427
HH834010	chr1	84259583	84259634	n/a	289	710	417	300	357
MIR548AP	chr1	84259597	84379059	n/a	189	498	256	218	400
AK097722	chr1	84267442	84326229	n/a	285	823	422	291	427
TTLL7	chr1	84335056	84464833	-	309	792	497	377	427
HH834010	chr1	84379036	84379062	n/a	189	498	256	218	400
PRKACB	chr1	84609951	84704181	+	273	736	436	329	414
SNORA2	chr1	84743003	84743140	n/a	316	799	477	382	407
SAMD13	chr1	84764048	84816481	+	316	799	477	382	407
SAMD13	chr1	84810360	84816481	+	351	810	490	428	451
UOX	chr1	84830640	84863576	n/a	334	921	509	361	457
DNASE2B	chr1	84864214	84880691	+	334	921	509	361	457
RPF1	chr1	84944919	84964033	+	317	765	418	317	475
GNG5	chr1	84964005	84972262	-	317	765	418	317	475
SPATA1	chr1	84972012	85014647	+	317	765	418	317	475
CTBS	chr1	85018803	85040163	-	222	644	332	291	348
C1orf180	chr1	85093912	85097429	-	263	841	423	361	365
SSX2IP	chr1	85109389	85156240	-	397	863	571	453	471
LPAR3	chr1	85279085	85358896	-	377	854	545	493	472
MCOLN2	chr1	85391265	85462796	-	228	656	396	335	425
MCOLN3	chr1	85483764	85514223	-	350	891	531	482	454
WDR63	chr1	85527992	85598821	+	350	891	531	482	454
MIR4423	chr1	85599476	85599556	n/a	364	837	499	433	468
SYDE2	chr1	85623355	85666728	-	159	436	261	210	310
C1orf52	chr1	85715636	85725355	-	349	798	520	489	403
BCL10	chr1	85731459	85742587	-	212	621	379	276	487
LOC646626	chr1	85742040	85865646	n/a	367	867	477	454	525
DDAH1	chr1	85784167	85930889	-	281	785	407	372	349
CYR61	chr1	86046443	86049648	+	360	866	576	470	493
ZNHIT6	chr1	86115105	86174116	-	331	877	492	385	431
COL24A1	chr1	86194915	86622154	-	238	616	353	507	411
ODF2L	chr1	86815776	86862025	-	233	652	355	493	409
CLCA2	chr1	86889768	86922240	+	233	652	355	493	409
CLCA1	chr1	86934394	86965974	+	323	853	479	697	534
CLCA4	chr1	87012758	87046432	+	323	916	546	701	501
CLCA3P	chr1	87099958	87121059	n/a	254	700	369	493	319
SH3GLB1	chr1	87170252	87213867	+	246	585	327	499	359
2016-09-15	chr1	87328127	87380107	-	387	956	560	627	518
HS2ST1	chr1	87380334	87575681	+	387	956	560	627	518
LOC339524	chr1	87597679	87598718	+	311	987	491	610	473
Mir_590	chr1	87777576	87777676	n/a	273	742	444	497	377
LMO4	chr1	87794150	87814607	+	300	987	463	491	486
LOC100505768	chr1	87819209	87837338	n/a	254	794	494	467	404
5S_rRNA	chr1	87918922	87919056	n/a	264	681	450	497	458
Metazoa_SRP	chr1	88943510	88943810	n/a	295	793	455	474	401
AK123834	chr1	89004735	89150887	n/a	287	798	463	552	519
PKN2	chr1	89149921	89301938	+	287	798	463	552	519
GTF2B	chr1	89318320	89357301	-	265	587	397	388	422
CCBL2	chr1	89401455	89458643	-	297	679	429	412	381
RBMXL1	chr1	89445138	89458643	-	297	679	429	412	381
GBP3	chr1	89472359	89488549	-	203	668	370	367	335
GBP1	chr1	89517986	89531043	-	199	499	313	373	442
GBP2	chr1	89573309	89591799	-	266	788	407	467	423
GBP7	chr1	89597433	89641723	-	246	811	393	513	325
GBP4	chr1	89646830	89664633	-	295	866	479	555	386
GBP5	chr1	89724633	89738544	-	266	834	434	548	375
LOC729930	chr1	89754940	89756045	n/a	280	849	485	567	394
GBP6	chr1	89829435	89853719	+	245	702	376	486	315
GBP1P1	chr1	89873237	89890493	n/a	234	582	353	438	411
LRRC8B	chr1	89990396	90063420	+	263	641	381	464	552
FLJ27354	chr1	90090407	90098453	n/a	299	847	477	539	398
LRRC8C	chr1	90098643	90185094	+	299	847	477	539	398
LRRC8D	chr1	90287479	90401989	+	188	576	327	321	461
7SK	chr1	90453271	90453503	n/a	332	835	527	507	416
GEMIN8P4	chr1	90458823	90460525	n/a	262	609	374	418	477
ZNF326	chr1	90460677	90494094	+	262	609	374	418	477
BARHL2	chr1	91177578	91182794	-	257	803	423	574	415
AK022898	chr1	91295103	91317175	-	269	815	499	653	400
ZNF644	chr1	91380856	91487812	-	241	688	369	538	358
HFM1	chr1	91726322	91870426	-	198	580	320	373	412
CDC7	chr1	91966403	91991321	+	128	352	186	272	456
TGFBR3	chr1	92145899	92351836	-	183	556	332	290	407
Metazoa_SRP	chr1	92295329	92295626	n/a	252	764	447	438	371
BRDT	chr1	92414927	92479985	+	152	521	246	283	475
EPHX4	chr1	92495532	92529093	+	219	745	356	463	407
BTBD8	chr1	92545861	92613401	+	248	599	352	512	346
KIAA1107	chr1	92632608	92650280	+	230	734	393	441	391
C1orf146	chr1	92683572	92711367	+	215	621	329	403	345
GLMN	chr1	92711954	92764566	-	259	766	427	504	399
RPAP2	chr1	92764521	92853732	+	259	766	427	504	399
GFI1	chr1	92940317	92951628	-	262	733	474	371	375
EVI5	chr1	92974252	93257961	-	165	462	295	230	490
RPL5	chr1	93297593	93307481	+	182	497	315	242	509
FAM69A	chr1	93307716	93427079	-	236	687	431	308	331
SNORD21	chr1	93302845	93302940	n/a	245	695	435	388	317
SNORA66	chr1	93303574	93303627	n/a	245	695	435	388	317
MTF2	chr1	93544791	93604638	+	310	795	466	407	419
TMED5	chr1	93615298	93646246	-	232	807	393	319	409
CCDC18	chr1	93646280	93744287	+	232	807	393	319	409
LOC100131564	chr1	93775665	93811368	n/a	253	783	389	299	352
DR1	chr1	93811477	93828148	+	253	783	389	299	352
FNBP1L	chr1	93913687	94020218	+	188	560	307	237	373
TRNA_Cys	chr1	93981833	93981906	n/a	199	541	321	255	317
BCAR3	chr1	94027342	94146926	-	261	729	431	307	332
LOC100129046	chr1	94057524	94065587	n/a	165	467	299	195	301
MIG7	chr1	94219111	94240930	n/a	269	699	505	354	367
MIR760	chr1	94312387	94312467	n/a	202	577	312	221	270
TRNA_Arg	chr1	94313128	94313213	n/a	202	577	312	221	270
AX746627	chr1	94317792	94319887	n/a	202	577	312	221	270
DNTTIP2	chr1	94335013	94344762	-	189	518	291	255	461
GCLM	chr1	94352589	94375012	-	189	518	291	255	461
ABCA4	chr1	94458393	94586705	-	252	660	435	370	309
ARHGAP29	chr1	94634462	94703307	-	246	715	376	323	377
ABCD3	chr1	94883932	94984219	+	299	795	506	426	379
F3	chr1	94994731	95007413	-	209	591	329	233	302
BC030750	chr1	95123088	95285834	n/a	300	833	535	348	431
SLC44A3	chr1	95285897	95360803	+	300	833	535	348	431
CNN3	chr1	95362506	95392735	-	309	970	486	433	470
LOC729970	chr1	95393583	95428826	n/a	326	901	532	444	442
ALG14	chr1	95448278	95538507	-	285	698	450	406	348
Mir_448	chr1	95550007	95550119	n/a	337	796	533	577	475
TMEM56	chr1	95582893	95663161	+	210	528	337	480	495
AK090700	chr1	95628774	95699538	n/a	248	608	384	491	411
RWDD3	chr1	95699710	95712781	+	248	608	384	491	411
FLJ31662	chr1	95940292	95944912	n/a	245	670	390	527	339
Mir_548	chr1	95970531	95970615	n/a	245	670	390	527	339
BC067883	chr1	95975895	95981020	n/a	267	765	401	577	402
7SK	chr1	97161411	97161723	n/a	229	685	302	357	351
PTBP2	chr1	97187174	97280605	+	268	599	368	393	334
DPYD	chr1	97543299	98386615	-	241	740	359	455	393
DPYD-AS1	chr1	97561478	97788511	n/a	201	559	265	343	339
MIR137HG	chr1	98453555	98515249	n/a	220	642	319	375	399
MIR2682	chr1	98510798	98510907	n/a	220	642	319	375	399
LOC729987	chr1	98676266	98738214	n/a	214	657	334	392	339
SNX7	chr1	99127235	99226056	+	234	631	349	457	300
7SK	chr1	99207463	99207540	n/a	238	791	343	532	375
LPPR5	chr1	99355800	99470449	-	268	879	380	520	403
LOC100129620	chr1	99469831	99614408	n/a	223	650	339	424	330
LPPR4	chr1	99729847	99775138	+	264	821	390	502	454
PALMD	chr1	100111430	100160097	+	264	626	421	411	373
FRRS1	chr1	100174258	100231349	-	281	654	415	403	393
MIR548D1	chr1	100178485	100178513	n/a	250	762	381	481	339
MIR548AA1	chr1	100178485	100178513	n/a	250	762	381	481	339
AGL	chr1	100315639	100389579	+	321	848	516	434	391
BC112312	chr1	100434000	100435404	-	331	872	510	509	459
SLC35A3	chr1	100435991	100492534	+	331	872	510	509	459
HIAT1	chr1	100503788	100548929	+	275	726	430	324	411
SASS6	chr1	100549101	100598511	-	302	822	445	401	520
TRMT13	chr1	100598705	100616054	+	302	822	445	401	520
LRRC39	chr1	100614003	100643829	-	269	670	376	366	388
DBT	chr1	100652477	100715409	-	246	551	344	341	323
RTCA	chr1	100731713	100758325	+	246	551	344	341	323
MIR553	chr1	100746796	100746864	n/a	133	456	229	196	338
CDC14A	chr1	100818022	100965021	+	297	681	472	400	335
GPR88	chr1	101003727	101007583	+	305	679	467	449	390
LOC100128787	chr1	101092605	101112560	n/a	252	719	401	419	305
VCAM1	chr1	101185195	101204601	+	316	848	462	529	402
EXTL2	chr1	101337927	101360735	-	279	817	443	423	386
SLC30A7	chr1	101361631	101447311	+	279	817	443	423	386
DPH5	chr1	101455179	101491362	-	255	758	420	424	438
BX538249	chr1	101491408	101552819	n/a	297	753	451	465	433
S1PR1	chr1	101702304	101707076	+	87	291	138	189	229
Mir_584	chr1	101746453	101746573	n/a	308	730	459	528	384
RNU6-31P	chr1	101806424	101806451	n/a	288	741	479	578	377
OLFM3	chr1	102268126	102462790	-	180	639	279	478	398
DNAJA1P5	chr1	102337566	102360299	n/a	232	649	300	529	357
COL11A1	chr1	103342022	103574052	-	216	605	320	468	363
RNPC3	chr1	104068577	104097859	+	236	649	347	436	365
AMY2B	chr1	104095895	104122149	+	236	649	347	436	365
AMY2A	chr1	104159998	104168400	+	168	535	264	353	395
AMY1A	chr1	104198301	104207173	+	135	129	169	216	208
AMY1A	chr1	104230039	104238912	-	1	5	2	2	4
AMY2A	chr1	104257374	104262492	+	1	5	2	2	4
AMY1A	chr1	104292439	104301311	+	24	33	31	46	34
LOC100129138	chr1	104615644	104619693	n/a	212	571	310	477	312
BC043293	chr1	106144773	106161557	n/a	199	612	264	448	318
PRMT6	chr1	107599266	107601916	+	255	723	374	624	392
NTNG1	chr1	107682628	108024475	+	211	618	281	516	354
NTNG1	chr1	107937775	108024475	+	261	530	353	518	350
NTNG1	chr1	107937775	108024475	+	261	530	353	518	350
VAV3	chr1	108113781	108507545	-	294	787	491	602	391
TRNA_Pseudo	chr1	108496274	108496345	n/a	246	651	326	580	371
VAV3-AS1	chr1	108507064	108537229	n/a	294	787	491	602	391
SLC25A24	chr1	108677343	108742980	-	243	769	398	529	362
NBPF4	chr1	108765962	108786703	-	73	78	101	119	110
BC051808	chr1	108803819	108816311	n/a	73	78	101	119	110
NBPF4	chr1	108918459	108953434	n/a	0	0	0	0	0
BC051808	chr1	108963310	108975804	n/a	0	0	0	0	0
NBPF6	chr1	108992903	109013260	+	36	16	50	57	26
FAM102B	chr1	109102970	109181949	+	322	922	535	648	507
HENMT1	chr1	109190909	109203744	-	237	619	387	520	384
PRPF38B	chr1	109234931	109244422	+	252	684	373	451	410
FNDC7	chr1	109255555	109285367	+	252	684	373	451	410
STXBP3	chr1	109289284	109352148	+	315	760	498	488	430
AKNAD1	chr1	109358519	109399726	-	273	784	452	503	408
SPATA42	chr1	109399838	109401146	n/a	273	784	452	503	408
GPSM2	chr1	109419602	109473044	+	273	784	452	503	408
CLCC1	chr1	109472129	109506121	-	101	359	168	157	467
WDR47	chr1	109512837	109584850	-	255	663	396	399	343
TAF13	chr1	109606997	109618624	-	255	663	396	399	343
TMEM167B	chr1	109633402	109639554	+	218	616	375	308	376
SCARNA2	chr1	109642814	109643234	n/a	218	616	375	308	376
C1orf194	chr1	109648572	109656479	-	218	616	375	308	376
KIAA1324	chr1	109656584	109749403	+	218	616	375	308	376
SARS	chr1	109756514	109780804	+	172	538	282	206	271
CELSR2	chr1	109792640	109818378	+	196	652	348	250	348
PSRC1	chr1	109822175	109825790	-	82	350	156	112	387
MYBPHL	chr1	109834986	109849663	-	82	350	156	112	387
SORT1	chr1	109852187	109940563	-	208	683	358	281	385
PSMA5	chr1	109941652	109969070	-	208	683	358	281	385
FW340027	chr1	109965120	109966952	n/a	208	683	358	281	385
SYPL2	chr1	110009099	110024764	+	173	562	322	269	398
ATXN7L2	chr1	110026560	110035420	+	214	856	362	303	390
CYB561D1	chr1	110036700	110043063	+	214	856	362	303	390
AMIGO1	chr1	110049445	110052336	-	214	856	362	303	390
GPR61	chr1	110082493	110088455	+	120	413	188	198	292
GNAI3	chr1	110091185	110138454	+	120	413	188	198	292
MIR197	chr1	110141514	110141589	n/a	136	454	214	168	383
GNAT2	chr1	110145888	110155705	-	136	454	214	168	383
AMPD2	chr1	110162434	110174677	+	136	454	214	168	383
GSTM4	chr1	110198697	110204331	+	137	488	195	202	216
GSTM1	chr1	110230417	110236367	+	73	346	140	138	487
GSTM5	chr1	110254863	110260890	+	73	346	140	138	487
GSTM3	chr1	110276553	110283660	-	128	406	197	197	261
EPS8L3	chr1	110292701	110306644	-	150	503	233	251	244
CSF1	chr1	110453232	110473616	+	189	534	306	290	307
AHCYL1	chr1	110527386	110566364	+	169	564	324	241	476
STRIP1	chr1	110577222	110597424	+	163	570	289	256	328
ALX3	chr1	110602996	110613322	-	197	761	395	378	377
DQ574855	chr1	110603303	110603368	n/a	197	761	395	378	377
UBL4B	chr1	110655061	110656569	+	163	659	295	363	350
SLC6A17	chr1	110693131	110744823	+	186	641	344	480	319
KCNC4	chr1	110753335	110776674	+	99	376	214	264	342
SNORA25	chr1	110815105	110815229	n/a	171	526	284	395	273
LOC440600	chr1	110828998	110881793	n/a	189	667	420	493	340
RBM15	chr1	110881944	110889303	+	189	667	420	493	340
BC069739	chr1	110887099	110888734	n/a	189	667	420	493	340
SLC16A4	chr1	110905472	110933704	-	244	692	437	527	440
LAMTOR5	chr1	110943876	110950546	-	242	669	395	568	378
LAMTOR5-AS1	chr1	110950430	110958896	n/a	242	669	395	568	378
PROK1	chr1	110993787	110999976	+	192	611	369	508	300
CYMP	chr1	111023387	111033891	n/a	164	549	321	411	294
KCNA10	chr1	111059838	111061797	-	191	720	375	468	347
KCNA2	chr1	111145775	111148975	-	190	626	353	551	315
KCNA3	chr1	111214309	111217655	-	220	715	374	570	359
CD53	chr1	111413820	111442558	+	110	391	174	282	351
LRIF1	chr1	111489811	111506566	-	195	746	311	504	411
DRAM2	chr1	111659953	111682838	-	190	730	359	481	279
CEPT1	chr1	111682248	111727724	+	190	730	359	481	279
DENND2D	chr1	111728590	111747160	-	203	680	355	522	314
CHI3L2	chr1	111770280	111786062	+	203	680	355	522	314
CHIAP2	chr1	111823145	111828730	n/a	183	528	271	505	291
CHIA	chr1	111833473	111863188	+	183	528	271	505	291
PIFO	chr1	111889194	111895639	+	175	670	258	396	294
PGCP1	chr1	111927140	111932473	n/a	235	724	373	542	415
OVGP1	chr1	111956936	111970399	-	206	535	319	488	340
WDR77	chr1	111982511	111991830	-	209	847	348	473	384
ATP5F1	chr1	111991742	112004525	+	209	847	348	473	384
C1orf162	chr1	112016603	112021134	+	209	847	348	473	384
ADORA3	chr1	112025969	112046743	-	186	789	318	437	358
U6	chr1	112032938	112033045	n/a	186	789	318	437	358
RAP1A	chr1	112162404	112256101	+	217	626	376	422	333
LOC100129269	chr1	112141628	112150940	n/a	217	626	376	422	333
AK023457	chr1	112256829	112259310	n/a	230	623	334	412	334
FAM212B	chr1	112264685	112282046	-	216	841	354	440	448
LOC100506343	chr1	112282462	112290420	n/a	216	841	354	440	448
BC041890	chr1	112287934	112298131	n/a	216	841	354	440	448
DDX20	chr1	112298189	112310199	+	216	841	354	440	448
KCND3	chr1	112318453	112531777	-	185	604	307	402	271
LOC643355	chr1	112533189	112541463	+	185	604	307	402	271
SnoU13	chr1	112913625	112913729	n/a	190	714	297	441	339
CTTNBP2NL	chr1	112938799	113003786	+	190	714	297	441	339
AX747733	chr1	112938880	112941439	n/a	228	709	350	403	396
MIR4256	chr1	113004391	113004455	n/a	143	434	228	231	392
WNT2B	chr1	113051369	113063910	+	203	657	338	369	341
ST7L	chr1	113066140	113162040	-	184	505	268	325	334
CAPZA1	chr1	113162074	113214241	+	184	505	268	325	334
MOV10	chr1	113217047	113243368	+	228	678	334	362	335
RHOC	chr1	113243748	113249678	-	153	431	235	260	350
PPM1J	chr1	113252615	113257950	-	153	431	235	260	350
FAM19A3	chr1	113263188	113269856	+	134	511	197	258	285
AX748125	chr1	113362795	113393265	n/a	207	533	300	343	317
HP08777	chr1	113392521	113420491	n/a	186	579	267	291	263
SLC16A1	chr1	113454469	113498975	-	244	663	347	390	351
AKR7A2P1	chr1	113465971	113467295	n/a	244	663	347	390	351
BX648855	chr1	113499070	113511603	n/a	207	582	261	290	361
BC037540	chr1	113554308	113615724	n/a	213	611	314	359	334
LRIG2	chr1	113615830	113667342	+	213	611	314	359	334
LOC643441	chr1	113739403	113748875	n/a	200	664	291	414	316
MAGI3	chr1	113933474	114228545	+	187	547	303	386	356
PHTF1	chr1	114239823	114301777	-	194	562	250	345	309
RSBN1	chr1	114304453	114355070	-	239	738	323	347	362
PTPN22	chr1	114356432	114414375	-	171	493	251	287	333
AP4B1-AS1	chr1	114399256	114443859	+	171	493	251	287	333
BCL2L15	chr1	114419435	114430169	-	238	704	347	436	350
AP4B1	chr1	114437370	114447525	-	238	704	347	436	350
DCLRE1B	chr1	114447914	114456708	+	238	704	347	436	350
BC036361	chr1	114466622	114471880	n/a	249	734	322	437	354
HIPK1	chr1	114471995	114520491	+	249	734	322	437	354
OLFML3	chr1	114522029	114524875	+	235	592	317	402	305
SYT6	chr1	114631913	114695062	-	182	448	236	348	234
TRIM33	chr1	114935398	115053781	-	193	495	256	360	453
BCAS2	chr1	115110180	115124265	-	197	577	316	419	409
DKFZp686N1631	chr1	115125468	115126223	n/a	197	577	316	419	409
DENND2C	chr1	115127195	115212732	-	237	629	301	438	293
AMPD1	chr1	115215719	115238239	-	244	758	345	487	323
NRAS	chr1	115247084	115259515	-	244	758	345	487	323
CSDE1	chr1	115259533	115300671	-	215	635	310	371	338
SIKE1	chr1	115312104	115323308	-	215	635	310	371	338
SYCP1	chr1	115397454	115537990	+	192	494	271	394	360
TSHB	chr1	115572444	115576930	+	210	717	317	436	306
TSPAN2	chr1	115590632	115632121	-	183	530	252	407	330
NGF	chr1	115828536	115880857	-	201	537	316	402	280
VANGL1	chr1	116184573	116240845	+	192	638	313	344	253
CASQ2	chr1	116242625	116311426	-	207	645	322	444	276
NHLH2	chr1	116378998	116383747	-	224	594	305	386	363
BC043254	chr1	116461996	116468529	n/a	213	669	342	438	302
SLC22A15	chr1	116519118	116612675	+	223	635	345	412	312
MAB21L3	chr1	116654375	116677861	+	222	668	337	448	330
U3	chr1	116821227	116821443	n/a	207	664	321	432	269
ATP1A1	chr1	116915794	116947396	+	200	519	331	441	334
ATP1A1OS	chr1	116947335	116961244	n/a	210	754	338	444	312
U6	chr1	116956387	116956491	n/a	210	754	338	444	312
Y_RNA	chr1	116995157	116995249	n/a	224	616	358	438	297
CD58	chr1	117057155	117113715	-	210	596	307	395	360
IGSF3	chr1	117117019	117209578	-	261	376	378	410	621
Mir_544	chr1	117134723	117134827	n/a	210	596	307	395	360
MIR320B1	chr1	117214370	117214449	n/a	261	376	378	410	621
CD2	chr1	117297085	117311851	+	115	327	160	167	155
PTGFRN	chr1	117452688	117532972	+	224	604	352	453	315
5S_rRNA	chr1	117504968	117505093	n/a	155	384	212	268	466
CD101	chr1	117544371	117579173	+	191	451	267	360	365
TTF2	chr1	117602948	117645491	+	168	430	275	284	338
MIR942	chr1	117637264	117637350	n/a	248	794	385	430	330
TRIM45	chr1	117653676	117664411	-	223	744	381	403	352
VTCN1	chr1	117686208	117753582	-	233	640	373	459	311
Metazoa_SRP	chr1	117785831	117786130	n/a	212	576	326	396	340
MAN1A2	chr1	117910084	118068320	+	174	487	242	303	309
FAM46C	chr1	118148603	118171011	+	180	560	277	303	239
GDAP2	chr1	118406106	118472302	-	198	680	286	350	323
WDR3	chr1	118472371	118503049	+	198	680	286	350	323
SPAG17	chr1	118496287	118727848	-	184	699	236	494	286
TBX15	chr1	119425665	119532179	-	193	609	269	522	251
WARS2	chr1	119573838	119683295	-	188	698	297	413	296
BC043601	chr1	119683047	119726446	n/a	150	391	212	295	463
HAO2	chr1	119911401	119936751	+	187	645	327	420	274
HSD3B2	chr1	119957742	119965662	+	196	639	288	440	251
HSD3B1	chr1	120049825	120057681	+	185	581	332	488	277
HSD3BP4	chr1	120106502	120115199	n/a	175	646	307	470	260
LINC00622	chr1	120140324	120141914	n/a	136	421	236	329	579
ZNF697	chr1	120161999	120190390	-	178	537	309	403	462
PHGDH	chr1	120254418	120286849	+	234	666	400	500	375
HMGCS2	chr1	120290618	120311555	-	214	624	354	431	301
REG4	chr1	120336640	120354203	-	203	598	309	433	344
NBPF7	chr1	120377387	120387503	-	178	525	291	327	297
ADAM30	chr1	120436155	120439147	-	171	543	284	355	353
NOTCH2	chr1	120454175	120612317	-	350	426	562	578	756
FAM72B	chr1	120839004	120855681	+	117	104	219	282	186
HIST2H2BA	chr1	120906033	120914842	n/a	138	79	184	341	144
Histone3	chr1	120906460	120906507	n/a	138	79	184	341	144
FCGR1B	chr1	120926127	120935944	-	138	79	184	341	144
SRGAP2D	chr1	121107151	121129827	+	193	146	275	476	207
EMBP1	chr1	121306423	121313686	+	176	584	256	396	410
CR936796	chr1	142618798	143257763	n/a	76	163	209	495	213
DQ579288	chr1	142660105	142660135	n/a	28	164	60	44	94
DQ586768	chr1	142672190	142672219	n/a	28	164	60	44	94
DQ579288	chr1	142688238	142688268	n/a	28	164	60	44	94
DQ583161	chr1	142689205	142689235	n/a	28	164	60	44	94
DQ590589	chr1	142689523	142689553	n/a	28	164	60	44	94
ANKRD20A12P	chr1	142697420	142713605	n/a	10	92	41	29	48
BC053679	chr1	142803223	142888797	n/a	25	82	47	41	55
BC071797	chr1	142803530	142826645	+	8	22	11	10	10
DQ590126	chr1	142851394	142851424	n/a	73	382	180	125	262
DQ592442	chr1	142853227	142855999	n/a	73	382	180	125	262
DQ586768	chr1	143168647	143168675	n/a	82	240	186	402	284
DQ579288	chr1	143184707	143184737	n/a	98	202	299	589	257
DQ590589	chr1	143185980	143186010	n/a	98	202	299	589	257
DQ587539	chr1	143286955	143286985	n/a	43	83	117	207	113
DQ590126	chr1	143289062	143289092	n/a	43	83	117	207	113
DQ587539	chr1	143402283	143402313	n/a	13	64	28	26	46
DQ590126	chr1	143403553	143403583	n/a	13	64	28	26	46
DQ596206	chr1	143419286	143419314	n/a	13	64	28	26	46
BC070106	chr1	143424332	143467651	n/a	34	226	109	99	156
DQ590126	chr1	143431367	143431397	n/a	35	128	61	69	89
LINC00875	chr1	143647638	143744587	n/a	214	140	280	358	249
LOC100130000	chr1	143687129	143714180	n/a	0	0	0	0	0
TRNA_Asn	chr1	143690027	143690101	n/a	19	11	34	42	20
DQ571491	chr1	143702303	143702331	n/a	0	0	0	0	0
PPIAL4G	chr1	143767143	143767881	-	214	140	280	358	249
TRNA_Asn	chr1	143879831	143879905	n/a	12	6	11	13	12
FAM72D	chr1	143896451	143913143	-	27	21	51	70	36
SRGAP2B	chr1	143915747	144094477	+	27	21	51	70	36
LOC100288142	chr1	144146810	146467744	+	6	5	7	8	0
AF420437	chr1	144171303	144172451	n/a	6	5	7	8	0
AL050141	chr1	144209457	144212180	n/a	0	0	0	0	0
AX746564	chr1	144275887	144290006	n/a	2	0	2	4	2
LINC00623	chr1	144300511	144340773	n/a	2	1	5	13	3
TRNA_Asn	chr1	144301610	144301684	n/a	2	1	5	11	4
TRNA_Asn	chr1	144308613	144308687	n/a	2	1	5	11	4
BC047032	chr1	144340773	144341077	n/a	2	1	5	13	3
PPIAL4B	chr1	144363461	144364246	-	2	1	5	13	3
AX746564	chr1	144456162	144470244	n/a	46	29	68	107	57
LOC728875	chr1	144480744	144521009	n/a	42	30	70	122	47
TRNA_Asn	chr1	144481839	144481913	n/a	46	29	68	107	57
TRNA_Asn	chr1	144488842	144488916	n/a	46	29	68	107	57
AK094156	chr1	144514872	144519720	n/a	42	30	70	122	47
PFN1P2	chr1	144610814	144612727	n/a	104	91	160	217	159
PDE4DIP	chr1	144851423	144995033	-	420	905	663	693	1556
AX747132	chr1	144832199	144833038	n/a	283	188	418	486	338
AX747132	chr1	144833046	144833912	n/a	283	188	418	486	338
AX747132	chr1	144833912	144834808	n/a	283	188	418	486	338
TRNA_Gln	chr1	144839435	144839507	n/a	283	188	418	486	338
U2	chr1	144944671	144944750	n/a	304	799	536	533	1327
BC065231	chr1	145004780	145005287	n/a	420	905	663	693	1556
BX647792	chr1	145013718	145018395	n/a	420	905	663	693	1556
SEC22B	chr1	145096406	145116997	+	641	1793	1246	1092	1272
NOTCH2NL	chr1	145209110	145285912	+	236	249	374	377	461
AX747132	chr1	145372087	145373798	n/a	0	0	0	0	0
AX747132	chr1	145373798	145374694	n/a	0	0	0	0	0
TRNA_Gln	chr1	145379319	145379391	n/a	0	0	0	0	0
TRNA_Asn	chr1	145385728	145385804	n/a	119	360	164	162	515
TRNA_Lys	chr1	145395521	145395594	n/a	119	360	164	162	515
TRNA_His	chr1	145396880	145396952	n/a	119	360	164	162	515
TRNA_Gly	chr1	145397863	145397935	n/a	119	360	164	162	515
TRNA_Glu	chr1	145399232	145399304	n/a	119	360	164	162	515
HFE2	chr1	145413190	145417545	+	119	360	164	162	515
TXNIP	chr1	145438461	145442628	+	84	352	131	138	330
POLR3GL	chr1	145456235	145470387	-	105	444	181	176	188
ANKRD34A	chr1	145470507	145475647	+	105	444	181	176	188
LIX1L	chr1	145477084	145499091	+	105	444	181	176	188
AK123675	chr1	145500506	145501669	n/a	88	365	152	140	396
RBM8A	chr1	145507556	145513535	+	88	365	152	140	396
GNRHR2	chr1	145509751	145515899	-	88	365	152	140	396
GNRHR2	chr1	145514173	145515899	-	88	365	152	140	396
PEX11B	chr1	145516164	145523732	+	88	365	152	140	396
ITGA10	chr1	145524989	145543868	+	88	365	152	140	396
ANKRD35	chr1	145549208	145568526	+	127	493	203	196	258
PIAS3	chr1	145575987	145586546	+	127	493	203	196	258
NUDT17	chr1	145586492	145589435	-	126	552	235	215	239
POLR3C	chr1	145592604	145610884	-	126	552	235	215	239
RNF115	chr1	145611035	145688776	+	126	552	235	215	239
CD160	chr1	145695797	145715565	-	80	332	157	148	433
PDZK1	chr1	145727665	145764206	+	80	332	157	148	433
GPR89A	chr1	145764594	145827103	-	148	206	268	289	320
GPR89C	chr1	145883867	145924049	+	0	0	0	0	0
PDZK1P1	chr1	145924387	145934507	-	3	1	3	2	2
TRNA_Gln	chr1	145963303	145963375	n/a	2	1	1	5	1
TRNA_Asn	chr1	145979033	145979107	n/a	2	1	1	5	1
NBPF24	chr1	146032541	146057734	-	16	7	24	57	17
5S_rRNA	chr1	146124160	146124283	n/a	3	0	4	5	0
AF420437	chr1	146215990	146217136	n/a	11	8	16	25	22
TRNA_Gln	chr1	146476759	146476831	n/a	184	133	272	424	231
LOC728989	chr1	146490894	146514599	-	153	486	211	464	431
TRNA_His	chr1	146544772	146544844	n/a	88	361	136	230	266
TRNA_Pseudo	chr1	146550177	146550249	n/a	88	361	136	230	266
NBPF13P	chr1	146571065	146585928	n/a	106	354	147	260	516
PRKAB2	chr1	146626684	146644129	-	126	472	164	317	240
PDIA3P	chr1	146649429	146651528	+	126	472	164	317	240
FMO5	chr1	146657837	146697230	-	116	362	150	308	339
CHD1L	chr1	146714290	146767447	+	106	389	156	308	243
LINC00624	chr1	146853913	146989699	n/a	107	381	172	327	321
BCL9	chr1	147013181	147098015	+	107	381	172	327	321
ACP6	chr1	147119167	147142634	-	131	630	219	431	276
GJA5	chr1	147228331	147232714	-	124	514	214	403	222
GJA8	chr1	147374945	147381395	+	107	379	175	289	229
GPR89B	chr1	147400505	147465755	+	128	503	192	352	219
PDZK1P1	chr1	147466093	147484331	n/a	0	0	0	0	0
TRNA_Gln	chr1	147505037	147505109	n/a	0	0	0	0	0
TRNA_Asn	chr1	147520766	147520840	n/a	0	0	0	0	0
NBPF24	chr1	147574322	147599571	-	2	1	2	2	3
NBPF14	chr1	148250248	148346791	-	72	70	113	139	104
5S_rRNA	chr1	147665992	147666115	n/a	2	1	2	4	0
AK091688	chr1	147680370	147691166	n/a	2	1	2	4	0
TRNA_Asn	chr1	147719028	147719102	n/a	147	276	182	218	465
TRNA_Gln	chr1	147737381	147737453	n/a	147	276	182	218	465
AK023809	chr1	147751385	147763966	n/a	118	371	169	275	490
TRNA_His	chr1	147753470	147753542	n/a	118	371	169	275	490
TRNA_His	chr1	147774844	147774916	n/a	118	371	169	275	490
TRNA_Pseudo	chr1	147781029	147781101	n/a	125	390	186	356	405
TRNA_Gln	chr1	147800936	147801008	n/a	125	390	186	356	405
BC041003	chr1	147801123	147816764	n/a	125	390	186	356	405
MIR5087	chr1	147806602	147806678	n/a	125	390	186	356	405
TRNA_Pseudo	chr1	147825688	147825760	n/a	53	221	102	106	269
FLJ39739	chr1	147835126	147931980	n/a	60	54	111	112	89
AK311108	chr1	147874654	147893482	n/a	10	16	25	33	14
TRNA_Asn	chr1	147877536	147877610	n/a	10	16	25	33	14
AK094156	chr1	147925822	147930669	n/a	60	54	111	112	89
PPIAL4B	chr1	147954634	147955419	-	126	86	163	218	122
TRNA_Asn	chr1	148000804	148000878	n/a	44	31	69	98	36
PPIAL4D	chr1	148201751	148202536	-	79	90	147	162	163
TRNA_Asn	chr1	148248114	148248188	n/a	125	94	193	277	172
DQ577785	chr1	148556107	148556133	n/a	144	181	237	270	309
NBPF15	chr1	148560846	148596267	+	144	181	237	270	309
TRNA_Asn	chr1	148598313	148598387	n/a	32	37	75	109	62
PPIAL4E	chr1	148644010	148644795	+	24	21	36	76	32
NBPF16	chr1	148739441	148758311	+	0	0	0	0	0
TRNA_Asn	chr1	148760355	148760429	n/a	0	0	0	1	0
PPIAL4F	chr1	148806014	148806799	+	11	11	13	33	19
AK310441	chr1	148876039	148902123	n/a	194	214	393	633	385
LOC645166	chr1	148930404	148953054	n/a	196	286	391	655	377
TRNA_Pseudo	chr1	149079363	149079435	n/a	44	235	82	168	76
TRNA_His	chr1	149155827	149155899	n/a	42	222	69	137	159
TRNA_Pseudo	chr1	149161627	149161699	n/a	42	222	69	137	159
TRNA_Gln	chr1	149186124	149186196	n/a	27	165	53	98	108
TRNA_Pseudo	chr1	149211947	149212021	n/a	27	165	53	98	108
TRNA_Asn	chr1	149230569	149230643	n/a	115	347	175	308	514
BC062745	chr1	149230715	149232553	n/a	115	347	175	308	514
TRNA_Pseudo	chr1	149278784	149278857	n/a	262	223	427	565	400
LOC388692	chr1	149279475	149291742	+	262	223	427	565	400
TRNA_Val	chr1	149294665	149294736	n/a	262	223	427	565	400
TRNA_Val	chr1	149298554	149298627	n/a	262	223	427	565	400
TRNA_Asn	chr1	149326271	149326345	n/a	187	414	352	400	625
TRNA_Glu	chr1	149334271	149334340	n/a	187	414	352	400	625
TRNA_Pseudo	chr1	149343080	149343151	n/a	101	153	179	202	262
FCGR1C	chr1	149369293	149378297	n/a	101	153	179	202	262
Histone3	chr1	149398714	149398761	n/a	112	86	165	322	138
Histone3	chr1	149400063	149400109	n/a	112	86	165	322	138
PPIAL4B	chr1	149553002	149553787	+	0	0	0	0	0
LINC00623	chr1	149576261	149616786	n/a	80	47	165	162	97
AB074166	chr1	149577754	149582605	n/a	80	47	165	162	97
TRNA_Asn	chr1	149608608	149608682	n/a	80	47	165	162	97
TRNA_Asn	chr1	149615616	149615690	n/a	80	47	165	162	97
AB007962	chr1	149627308	149651107	n/a	43	19	51	93	35
TRNA_Glu	chr1	149664354	149664427	n/a	204	225	302	435	416
TRNA_Asn	chr1	149670056	149670130	n/a	204	225	302	435	416
TRNA_Pseudo	chr1	149672904	149672976	n/a	204	225	302	435	416
TRNA_Pseudo	chr1	149680209	149680280	n/a	204	225	302	435	416
TRNA_Val	chr1	149684087	149684161	n/a	204	225	302	435	416
TRNA_Asn	chr1	149711797	149711871	n/a	218	258	361	447	459
TRNA_Glu	chr1	149719801	149719870	n/a	218	258	361	447	459
TRNA_Pseudo	chr1	149728270	149728341	n/a	218	258	361	447	459
HIST2H2BF	chr1	149754244	149783928	-	196	134	257	483	203
FCGR1A	chr1	149754249	149764074	+	232	244	332	414	420
AX747534	chr1	149763335	149765367	-	232	244	332	414	420
HIST2H3D	chr1	149784779	149785236	-	196	134	257	483	203
HIST2H4A	chr1	149804220	149804616	+	196	134	257	483	203
HIST2H3C	chr1	149812258	149812765	-	196	134	257	483	203
HIST2H2AA4	chr1	149813784	149814318	-	196	134	257	483	203
HIST2H2BC	chr1	149821758	149822340	-	96	234	117	225	397
HIST2H2AA4	chr1	149822627	149823161	+	96	234	117	225	397
HIST2H3C	chr1	149824180	149824687	+	96	234	117	225	397
HIST2H4A	chr1	149832329	149832725	-	96	234	117	225	397
HIST2H2BE	chr1	149856009	149858232	-	96	234	117	225	397
HIST2H2AC	chr1	149858524	149858961	+	96	234	117	225	397
HIST2H2AB	chr1	149859018	149859466	-	96	234	117	225	397
BOLA1	chr1	149871154	149872348	+	110	418	183	199	267
SV2A	chr1	149874871	149889434	-	110	418	183	199	267
SF3B4	chr1	149895208	149900144	-	77	354	159	155	367
MTMR11	chr1	149900542	149908791	-	77	354	159	155	367
OTUD7B	chr1	149912231	149982686	-	187	509	240	293	232
TRNA_Ala	chr1	150017381	150017452	n/a	187	509	240	293	232
VPS45	chr1	150039341	150117505	+	187	519	271	253	313
PLEKHO1	chr1	150122169	150131825	+	142	439	230	217	310
ANP32E	chr1	150190716	150208504	-	120	405	188	182	326
CA14	chr1	150230217	150237480	+	83	293	124	127	202
APH1A	chr1	150237798	150241609	-	83	293	124	127	202
C1orf54	chr1	150245182	150253335	+	83	293	124	127	202
C1orf51	chr1	150255228	150259501	+	83	293	124	127	202
MRPS21	chr1	150266268	150280819	+	98	391	173	170	257
PRPF3	chr1	150293927	150325704	+	98	391	173	170	257
RPRD2	chr1	150336989	150449041	+	91	275	123	90	361
TARS2	chr1	150459839	150480085	+	115	383	173	144	453
ECM1	chr1	150480486	150486265	+	104	443	175	131	138
LINC00568	chr1	150488232	150490508	n/a	104	443	175	131	138
ADAMTSL4	chr1	150521897	150533412	+	95	304	139	124	214
MIR4257	chr1	150524404	150524490	n/a	95	304	139	124	214
MCL1	chr1	150547026	150552214	-	88	267	111	80	330
ENSA	chr1	150594598	150602098	-	80	307	118	82	382
GOLPH3L	chr1	150618700	150669672	-	142	424	185	139	373
HORMAD1	chr1	150670534	150693364	-	142	424	185	139	373
CTSS	chr1	150702671	150738433	-	207	563	282	202	297
CTSK	chr1	150768683	150780917	-	131	426	202	150	252
ARNT	chr1	150782180	150849244	-	132	456	206	146	341
U6	chr1	150785066	150785174	n/a	131	426	202	150	252
SETDB1	chr1	150898814	150937220	+	120	397	201	155	326
CERS2	chr1	150937648	150947479	-	117	510	194	157	194
ANXA9	chr1	150954498	150968114	+	117	510	194	157	194
FAM63A	chr1	150969300	150980854	-	112	377	152	144	167
PRUNE	chr1	150980972	151008189	+	112	377	152	144	167
U6	chr1	150995221	150995328	n/a	112	377	152	144	167
BNIPL	chr1	151009028	151020076	+	112	377	152	144	167
C1orf56	chr1	151020258	151023871	+	109	351	154	118	373
CDC42SE1	chr1	151023446	151032125	-	109	351	154	118	373
MLLT11	chr1	151032150	151040973	+	109	351	154	118	373
GABPB2	chr1	151043079	151091007	+	109	351	154	118	373
SEMA6C	chr1	151104162	151119140	-	147	501	223	168	206
SCNM1	chr1	151138497	151142773	+	147	501	223	168	206
TNFAIP8L2	chr1	151129104	151132225	+	147	501	223	168	206
LYSMD1	chr1	151132223	151138370	-	147	501	223	168	206
TMOD4	chr1	151142462	151148547	-	180	642	321	230	300
VPS72	chr1	151148775	151162689	-	180	642	321	230	300
PIP5K1A	chr1	151171020	151222007	+	180	642	321	230	300
PSMD4	chr1	151227196	151239954	+	119	465	195	171	303
BC021024	chr1	151252499	151254405	n/a	119	465	195	171	303
ZNF687	chr1	151254790	151264381	+	119	465	195	171	303
PI4KB	chr1	151264272	151300191	-	157	546	279	216	263
HV592965	chr1	151265261	151265284	n/a	89	309	162	125	267
HV592900	chr1	151265461	151265487	n/a	89	309	162	125	267
HV592953	chr1	151266582	151266606	n/a	89	309	162	125	267
HV592909	chr1	151271387	151271414	n/a	89	309	162	125	267
HV592934	chr1	151271499	151271523	n/a	89	309	162	125	267
Metazoa_SRP	chr1	151273139	151273440	n/a	89	309	162	125	267
HV592964	chr1	151274383	151274409	n/a	89	309	162	125	267
HV592982	chr1	151278732	151278766	n/a	89	309	162	125	267
RFX5	chr1	151313115	151319769	-	157	546	279	216	263
SELENBP1	chr1	151336777	151345210	-	160	500	256	223	289
PSMB4	chr1	151372040	151374412	+	160	500	256	223	289
POGZ	chr1	151375199	151431941	-	134	453	213	212	312
CGN	chr1	151483861	151511167	+	187	642	318	271	277
TUFT1	chr1	151512780	151556059	+	130	413	209	226	353
MIR554	chr1	151518271	151518367	n/a	130	413	209	226	353
SNX27	chr1	151584661	151671559	+	164	608	280	299	275
BC127854	chr1	151670318	151670850	n/a	76	263	122	124	384
CELF3	chr1	151672533	151689290	-	76	263	122	124	384
RIIAD1	chr1	151694012	151702082	+	76	263	122	124	384
MRPL9	chr1	151732122	151736040	-	150	611	246	279	244
OAZ3	chr1	151739130	151743806	+	150	611	246	279	244
TDRKH	chr1	151745954	151763010	-	186	640	309	391	301
BC038201	chr1	151763317	151766878	n/a	186	640	309	391	301
LINGO4	chr1	151772764	151777882	-	186	640	309	391	301
RORC	chr1	151778546	151804348	-	149	521	258	332	221
C2CD4D	chr1	151810338	151813033	-	149	521	258	332	221
LOC100132111	chr1	151810944	151816641	n/a	149	521	258	332	221
THEM5	chr1	151819576	151826173	-	151	588	217	287	219
THEM4	chr1	151843342	151882361	-	178	695	324	458	291
S100A10	chr1	151955385	151966714	-	143	551	267	433	254
AC2	chr1	151967006	152015250	n/a	184	706	324	432	309
S100A11	chr1	152004981	152009511	-	184	706	324	432	309
TCHHL1	chr1	152056619	152061540	-	160	667	258	486	272
TCHH	chr1	152078792	152087930	-	160	667	258	486	272
RPTN	chr1	152126070	152131704	-	95	443	174	289	374
HRNR	chr1	152184551	152196672	-	69	278	99	158	331
FLG	chr1	152274650	152297679	-	69	303	89	245	327
AK056431	chr1	152285934	152339168	n/a	136	745	231	618	294
FLG2	chr1	152321212	152332482	-	136	745	231	618	294
CRNN	chr1	152381718	152386750	-	108	532	183	381	175
LCE5A	chr1	152483319	152484653	+	90	415	155	387	235
CRCT1	chr1	152486977	152488481	+	90	415	155	387	235
LCE3E	chr1	152538174	152539229	-	100	533	191	415	269
LCE3D	chr1	152551859	152552980	-	106	529	171	374	223
LCE3C	chr1	152573137	152573562	+	106	529	171	374	223
LCE3B	chr1	152586286	152586574	+	44	202	76	87	65
LCE3A	chr1	152595309	152595579	-	44	202	76	87	65
LCE2D	chr1	152635886	152637135	+	99	536	163	393	223
LCE2C	chr1	152647790	152649049	+	99	536	163	393	223
LCE2B	chr1	152658598	152659876	+	99	536	163	393	223
LCE2A	chr1	152670839	152671918	+	70	389	126	271	300
LCE4A	chr1	152681522	152681910	+	70	389	126	271	300
C1orf68	chr1	152691997	152692905	+	70	389	126	271	300
KPRP	chr1	152730505	152734529	+	104	597	224	425	218
LCE1F	chr1	152748847	152749445	+	80	436	141	326	183
LCE1E	chr1	152758752	152760901	+	80	436	141	326	183
LCE1D	chr1	152769226	152770657	+	80	436	141	326	183
LCE1C	chr1	152777310	152779107	-	80	436	141	326	183
LCE1B	chr1	152784446	152785585	+	72	364	109	294	228
LCE1A	chr1	152799948	152800573	+	72	364	109	294	228
LCE6A	chr1	152815329	152816459	+	72	364	109	294	228
SMCP	chr1	152850797	152857523	+	114	687	210	458	269
IVL	chr1	152881038	152884362	+	97	458	189	414	289
SPRR4	chr1	152943127	152945069	+	144	603	265	508	293
SPRR1A	chr1	152956563	152958290	+	144	603	265	508	293
SPRR3	chr1	152974222	152976332	+	144	603	265	508	293
SPRR1B	chr1	153003678	153005376	+	143	634	252	441	271
SPRR2D	chr1	153012200	153013594	-	143	634	252	441	271
SPRR2A	chr1	153028595	153029988	-	131	569	220	405	251
SPRR2B	chr1	153042717	153044084	-	131	569	220	405	251
SPRR2E	chr1	153065610	153067001	-	91	288	103	194	399
SPRR2F	chr1	153084612	153085989	-	91	288	103	194	399
SPRR2C	chr1	153112593	153113969	n/a	159	654	273	441	345
SPRR2G	chr1	153122057	153123427	-	159	654	273	441	345
LELP1	chr1	153175905	153177601	+	132	624	237	494	310
PRR9	chr1	153190059	153191793	+	119	496	216	353	222
Mir_584	chr1	153195064	153195185	n/a	119	496	216	353	222
LOR	chr1	153232178	153234600	+	169	902	315	526	380
PGLYRP3	chr1	153270337	153283194	-	188	716	311	572	355
PGLYRP4	chr1	153302596	153321022	-	119	461	183	391	447
S100A9	chr1	153330329	153333503	+	119	461	183	391	447
S100A12	chr1	153346183	153348075	-	154	664	276	465	333
S100A8	chr1	153362507	153363664	-	154	664	276	465	333
S100A7A	chr1	153388999	153395701	+	127	422	189	380	512
S100A7L2	chr1	153409470	153412503	-	127	422	189	380	512
S100A7	chr1	153430219	153433137	-	116	390	176	308	559
S100A6	chr1	153507075	153508717	-	32	51	53	52	60
S100A5	chr1	153509622	153514241	-	32	51	53	52	60
S100A4	chr1	153516094	153518282	-	32	51	53	52	60
AK307246	chr1	153518229	153524245	n/a	32	51	53	52	60
S100A3	chr1	153519808	153521734	-	32	51	53	52	60
S100A2	chr1	153533584	153538306	-	32	51	53	52	60
S100A16	chr1	153579366	153585514	-	159	541	289	337	325
S100A14	chr1	153586731	153588808	-	159	541	289	337	325
S100A13	chr1	153591275	153600117	-	159	541	289	337	325
S100A1	chr1	153600872	153604513	+	159	541	289	337	325
CHTOP	chr1	153606457	153618782	+	159	541	289	337	325
SNAPIN	chr1	153631129	153634328	+	104	408	177	231	331
ILF2	chr1	153634263	153643504	-	104	408	177	231	331
TRNA_Met	chr1	153643725	153643797	n/a	104	408	177	231	331
NPR1	chr1	153651163	153666468	+	104	408	177	231	331
INTS3	chr1	153700566	153746555	+	101	350	157	170	303
SLC27A3	chr1	153747767	153752633	+	116	533	209	238	228
GATAD2B	chr1	153777202	153895451	-	120	433	189	233	332
DENND4B	chr1	153901976	153919154	-	156	622	283	307	272
CRTC2	chr1	153920147	153931132	-	156	622	283	307	272
SLC39A1	chr1	153931574	153940660	-	119	469	221	221	229
CREB3L4	chr1	153940674	153946840	+	119	469	221	221	229
JTB	chr1	153946744	153950451	-	119	469	221	221	229
RAB13	chr1	153954092	153958853	-	119	469	221	221	229
RPS27	chr1	153963238	153964631	+	119	469	221	221	229
NUP210L	chr1	153965167	154127592	-	143	482	246	350	361
TPM3	chr1	154134288	154164611	-	136	449	237	233	337
MIR190B	chr1	154166140	154166219	n/a	136	449	237	233	337
C1orf189	chr1	154171561	154178841	-	136	449	237	233	337
C1orf43	chr1	154179182	154193273	-	124	459	206	233	291
UBAP2L	chr1	154193324	154243329	+	124	459	206	233	291
SNORA58	chr1	154232202	154232338	n/a	154	582	292	253	448
HAX1	chr1	154245038	154248355	+	154	582	292	253	448
AQP10	chr1	154293591	154297801	+	103	360	139	202	208
ATP8B2	chr1	154300275	154323780	+	120	441	203	182	262
IL6R	chr1	154377668	154441926	+	81	280	109	103	354
SHE	chr1	154451953	154474526	-	101	441	191	151	263
TDRD10	chr1	154474694	154520623	+	101	441	191	151	263
UBE2Q1	chr1	154521050	154531120	-	68	240	86	132	302
CHRNB2	chr1	154540256	154552353	+	113	524	196	144	232
ADAR	chr1	154554533	154580724	-	132	487	220	181	234
KCNN3	chr1	154669941	154842754	-	109	453	185	145	193
PMVK	chr1	154897207	154909484	-	71	263	113	107	241
PBXIP1	chr1	154916558	154928567	-	71	263	113	107	241
PYGO2	chr1	154929501	154934258	-	71	263	113	107	241
SHC1	chr1	154934773	154943223	-	92	411	156	115	208
CKS1B	chr1	154947117	154951725	+	92	411	156	115	208
MIR4258	chr1	154948168	154948259	n/a	92	411	156	115	208
FLAD1	chr1	154955769	154965587	+	92	411	156	115	208
LENEP	chr1	154966061	154966791	+	92	411	156	115	208
ZBTB7B	chr1	154975105	154991001	+	92	411	156	115	208
Mir_324	chr1	154979449	154979509	n/a	92	411	156	115	208
DCST2	chr1	154991002	155006257	-	115	551	158	121	226
DCST1	chr1	155006281	155023406	+	115	551	158	121	226
LOC100505666	chr1	155017667	155036467	-	91	364	142	88	156
ADAM15	chr1	155023747	155035252	+	91	364	142	88	156
EFNA3	chr1	155051347	155060014	+	91	364	142	88	156
EFNA1	chr1	155100348	155107386	+	117	459	182	129	196
SLC50A1	chr1	155108287	155111334	+	117	459	182	129	196
DPM3	chr1	155112366	155112883	-	117	459	182	129	196
KRTCAP2	chr1	155141883	155145804	-	42	206	92	61	76
TRIM46	chr1	155146262	155157447	+	42	206	92	61	76
AX746485	chr1	155155666	155157427	+	42	206	92	61	76
MUC1	chr1	155158299	155162706	-	42	206	92	61	76
DM075093	chr1	155161986	155162007	n/a	42	206	92	61	76
MIR92B	chr1	155164967	155165063	n/a	42	206	92	61	76
THBS3	chr1	155165378	155177772	-	42	206	92	61	76
MTX1	chr1	155178489	155183624	+	42	206	92	61	76
GBAP1	chr1	155183615	155188809	-	50	229	89	67	254
DQ786325	chr1	155203712	155204236	+	50	229	89	67	254
GBA	chr1	155204238	155214653	-	50	229	89	67	254
FAM189B	chr1	155216995	155225274	-	60	291	98	64	231
SCAMP3	chr1	155225769	155232176	-	60	291	98	64	231
CLK2	chr1	155232658	155243281	-	60	291	98	64	231
HCN3	chr1	155247217	155259639	+	60	291	98	64	231
PKLR	chr1	155259083	155271225	-	93	382	150	95	208
FDPS	chr1	155278538	155290457	+	93	382	150	95	208
RUSC1-AS1	chr1	155290250	155293938	-	93	382	150	95	208
RUSC1	chr1	155290639	155300909	+	93	382	150	95	208
ASH1L	chr1	155305051	155532324	-	85	315	139	87	364
POU5F1P4	chr1	155402970	155404053	+	139	458	247	128	340
POU5F1P4	chr1	155403092	155403473	n/a	139	458	247	128	340
ASH1L-AS1	chr1	155531771	155533735	+	85	315	139	87	364
BC017347	chr1	155531863	155533735	+	85	315	139	87	364
MSTO1	chr1	155579960	155584758	+	64	149	74	59	253
BC041646	chr1	155596545	155618335	n/a	81	260	109	65	312
GON4L	chr1	155719509	155826972	-	121	458	206	126	183
DAP3	chr1	155658881	155708800	+	147	617	257	128	207
MSTO2P	chr1	155715558	155718322	+	107	385	174	107	347
MSTO2P	chr1	155716586	155720673	+	107	385	174	107	347
SYT11	chr1	155829259	155854990	+	121	458	206	126	183
RIT1	chr1	155867598	155880706	-	46	217	77	57	313
KIAA0907	chr1	155882835	155904188	-	128	547	213	98	255
SNORA42	chr1	155889699	155889833	n/a	46	217	77	57	313
SCARNA4	chr1	155895748	155895877	n/a	46	217	77	57	313
RXFP4	chr1	155911479	155912625	+	128	547	213	98	255
ARHGEF2	chr1	155916629	155948336	-	76	360	119	76	177
SSR2	chr1	155978838	155990758	-	66	273	98	93	313
UBQLN4	chr1	156005091	156023516	-	66	368	134	83	200
LAMTOR2	chr1	156024516	156028605	+	66	368	134	83	200
RAB25	chr1	156030965	156040295	+	66	368	134	83	200
MEX3A	chr1	156041803	156051789	-	66	368	134	83	200
LMNA	chr1	156084460	156109880	+	0	0	0	0	0
LMNA	chr1	156104903	156107058	+	36	210	50	45	60
SEMA4A	chr1	156123321	156147542	+	36	210	50	45	60
SLC25A44	chr1	156163729	156182587	+	83	330	147	86	255
PMF1-BGLAP	chr1	156182778	156213123	+	98	438	172	106	190
BGLAP	chr1	156211950	156213123	+	98	438	172	106	190
PAQR6	chr1	156213111	156217908	-	98	438	172	106	190
SMG5	chr1	156219014	156252620	-	81	414	191	117	177
TMEM79	chr1	156254069	156262234	+	81	414	191	117	177
C1orf85	chr1	156262477	156265480	-	140	517	241	155	208
VHLL	chr1	156268414	156269428	-	140	517	241	155	208
CCT3	chr1	156278751	156308206	-	138	493	268	185	336
TSACC	chr1	156307104	156316785	+	138	493	268	185	336
RHBG	chr1	156338979	156355013	+	138	493	268	185	336
BC016978	chr1	156374048	156377645	-	68	275	95	105	189
C1orf61	chr1	156374054	156399340	-	97	417	171	156	173
MIR9-1	chr1	156390132	156390221	n/a	97	417	171	156	173
MEF2D	chr1	156433512	156460391	-	60	353	134	110	250
Y_RNA	chr1	156453889	156454002	n/a	102	490	220	186	279
IQGAP3	chr1	156495196	156542396	-	149	656	279	213	274
TTC24	chr1	156549518	156556562	+	149	656	279	213	274
APOA1BP	chr1	156561557	156564091	+	149	656	279	213	274
GPATCH4	chr1	156564099	156571279	-	149	656	279	213	274
HAPLN2	chr1	156589085	156595517	+	98	480	200	146	225
HAPLN2	chr1	156589085	156594259	+	98	480	200	146	225
BC005081	chr1	156611456	156613427	n/a	98	480	200	146	225
BCAN	chr1	156611739	156629324	+	98	480	200	146	225
NES	chr1	156638555	156647189	-	26	154	44	38	74
CRABP2	chr1	156669399	156675459	-	61	251	94	113	289
ISG20L2	chr1	156692412	156697705	-	61	251	94	113	289
RRNAD1	chr1	156698262	156706752	+	61	251	94	113	289
MRPL24	chr1	156707093	156710923	-	171	613	312	252	284
HDGF	chr1	156711898	156721543	-	171	613	312	252	284
PRCC	chr1	156737273	156770609	+	171	613	312	252	284
SH2D2A	chr1	156776034	156786640	-	130	524	265	304	266
NTRK1	chr1	156830670	156851642	+	130	538	221	202	252
INSRR	chr1	156810664	156828712	-	130	538	221	202	252
PEAR1	chr1	156863522	156886226	+	106	474	202	181	217
LRRC71	chr1	156890423	156902880	+	106	474	202	181	217
ARHGEF11	chr1	156904631	157015162	-	142	492	276	324	618
MIR765	chr1	156905922	156906036	n/a	90	396	142	185	190
ETV3L	chr1	157061834	157069600	-	190	694	366	546	294
ETV3	chr1	157094458	157108383	-	195	621	319	468	328
CYCSP52	chr1	157098153	157098463	n/a	190	694	366	546	294
FCRL5	chr1	157483166	157522310	-	155	565	282	410	405
FCRL4	chr1	157543538	157567870	-	188	575	315	408	429
FCRL3	chr1	157647977	157670647	-	181	660	355	449	312
FCRL2	chr1	157715522	157746922	-	196	719	390	458	276
FCRL1	chr1	157764193	157789940	-	205	791	346	516	350
CD5L	chr1	157800703	157811634	-	205	791	346	516	350
AK057438	chr1	157895763	157918861	n/a	209	844	361	542	346
KIRREL	chr1	157963062	158065844	+	185	748	369	480	361
hCG_1995134	chr1	158066315	158069836	+	213	715	370	394	289
LOC646268	chr1	158101833	158110430	n/a	170	599	308	458	288
CD1D	chr1	158149736	158156216	+	209	725	376	438	320
AK097921	chr1	158169170	158173667	n/a	209	725	376	438	320
CD1A	chr1	158223926	158228058	+	157	591	277	377	348
CD1C	chr1	158259562	158264564	+	157	591	277	377	348
CD1B	chr1	158297739	158301321	-	164	586	252	396	284
CD1E	chr1	158323485	158327343	+	164	586	252	396	284
OR10T2	chr1	158368311	158369256	-	176	619	266	412	396
OR10K2	chr1	158389717	158390656	-	150	668	240	405	265
OR10K1	chr1	158435351	158436293	+	133	476	206	307	332
AK057554	chr1	158444244	158464676	n/a	129	534	184	337	258
OR10R2	chr1	158449667	158450675	+	133	476	206	307	332
OR6Y1	chr1	158516917	158517895	-	171	727	257	472	296
OR6P1	chr1	158532440	158533394	-	171	727	257	472	296
OR10X1	chr1	158548708	158549689	-	186	724	282	457	302
OR10Z1	chr1	158576228	158577170	+	186	724	282	457	302
SPTA1	chr1	158580495	158656506	-	168	770	251	451	296
OR6K2	chr1	158669467	158670442	-	135	541	182	328	263
OR6K3	chr1	158686957	158687905	-	135	541	182	328	263
OR6K6	chr1	158724605	158725637	+	147	692	223	450	287
OR6N1	chr1	158735533	158736472	-	147	692	223	450	287
OR6N2	chr1	158746471	158747425	-	133	579	206	356	251
MNDA	chr1	158801167	158819270	+	161	591	242	433	249
PYHIN1	chr1	158901336	158946849	+	162	738	289	428	313
IFI16	chr1	158979681	159024945	+	127	547	214	373	289
AIM2	chr1	159032274	159046647	-	168	630	248	444	263
TRNA	chr1	159111400	159111474	n/a	131	461	196	308	286
CADM3	chr1	159141376	159172932	+	214	683	339	470	342
LOC100131825	chr1	159165774	159172212	n/a	214	683	339	470	342
DARC	chr1	159175048	159176290	+	214	683	339	470	342
FCER1A	chr1	159259505	159278014	+	211	783	336	470	318
OR10J3	chr1	159283459	159284449	-	170	645	340	433	293
BC038194	chr1	159315958	159438858	n/a	183	792	322	482	308
OR10J1	chr1	159409511	159410600	+	134	549	245	371	365
OR10J5	chr1	159504867	159505797	-	163	723	323	468	359
APCS	chr1	159557615	159558661	+	133	538	219	383	286
CRP	chr1	159682078	159684379	-	207	819	358	533	336
DUSP23	chr1	159750758	159752333	+	223	834	406	603	360
FCRL6	chr1	159772172	159786047	+	223	834	406	603	360
SLAMF8	chr1	159796478	159807282	+	202	622	386	451	289
VSIG8	chr1	159824105	159832447	-	95	314	177	222	490
CCDC19	chr1	159842153	159869906	-	217	749	403	512	338
TAGLN2	chr1	159887896	159894341	-	217	749	403	512	338
IGSF9	chr1	159896828	159915386	-	169	637	297	400	243
SLAMF9	chr1	159921281	159924044	-	169	637	297	400	243
LOC100505633	chr1	159931013	159948876	n/a	230	685	457	521	320
PIGM	chr1	159997461	160001783	-	150	526	303	328	498
KCNJ10	chr1	160007256	160040051	-	256	810	479	503	383
KCNJ9	chr1	160051359	160059212	+	256	810	479	503	383
IGSF8	chr1	160061128	160068618	-	233	756	430	455	369
ATP1A2	chr1	160085519	160113374	+	233	756	430	455	369
ATP1A4	chr1	160121351	160156767	+	187	550	382	414	318
CASQ1	chr1	160160284	160171676	+	110	363	196	262	488
AK093299	chr1	160171988	160178659	n/a	110	363	196	262	488
PEA15	chr1	160175124	160185162	+	110	363	196	262	488
DCAF8	chr1	160185504	160232350	-	182	572	310	317	547
COPA	chr1	160258376	160313354	-	231	662	390	407	503
SUMO1P3	chr1	160287054	160288260	n/a	135	490	267	285	324
Y_RNA	chr1	160295893	160296006	n/a	135	490	267	285	324
NCSTN	chr1	160313062	160328742	+	231	662	390	407	503
NHLH1	chr1	160336860	160342638	+	231	662	390	407	503
VANGL2	chr1	160370363	160398468	+	169	538	270	428	305
SLAMF6	chr1	160454819	160493052	-	228	714	363	573	361
CD84	chr1	160510883	160549306	-	224	812	422	469	373
SLAMF1	chr1	160579890	160617081	-	158	593	299	417	350
CD48	chr1	160650211	160681641	-	187	707	302	515	341
SLAMF7	chr1	160709076	160724601	+	164	675	341	469	298
LY9	chr1	160765863	160798045	+	202	727	366	520	333
CD244	chr1	160799949	160832692	-	211	621	372	539	376
ITLN1	chr1	160846329	160854960	-	211	621	372	539	376
ITLN2	chr1	160914815	160924589	-	189	600	335	476	376
F11R	chr1	160965000	160991133	-	87	352	185	221	535
USF1	chr1	161009040	161014727	-	87	352	185	221	535
ARHGAP30	chr1	161016731	161039760	-	190	638	306	446	287
PVRL4	chr1	161040780	161059385	-	190	638	306	446	287
KLHDC9	chr1	161068180	161070138	+	137	511	232	345	311
PFDN2	chr1	161070345	161087866	-	137	511	232	345	311
NIT1	chr1	161087861	161090984	+	137	511	232	345	311
DEDD	chr1	161090768	161102256	-	180	642	325	427	329
UFC1	chr1	161123533	161128646	+	180	642	325	427	329
USP21	chr1	161129253	161135516	+	180	642	325	427	329
PPOX	chr1	161136180	161141010	+	180	642	325	427	329
B4GALT3	chr1	161141099	161147758	-	20	88	38	42	54
ADAMTS4	chr1	161159537	161168845	-	20	88	38	42	54
NDUFS2	chr1	161171936	161184184	+	20	88	38	42	54
FCER1G	chr1	161185086	161189038	+	137	542	296	330	248
APOA2	chr1	161192082	161193418	-	137	542	296	330	248
TOMM40L	chr1	161195832	161200407	+	137	542	296	330	248
MIR5187	chr1	161196975	161197051	n/a	137	542	296	330	248
NR1I3	chr1	161199455	161208000	-	137	542	296	330	248
PCP4L1	chr1	161228516	161255240	+	124	436	220	254	296
MPZ	chr1	161274524	161279762	-	109	428	199	262	497
SDHC	chr1	161284165	161334535	+	109	428	199	262	497
C1orf192	chr1	161334520	161337673	-	134	457	233	300	663
TRNA_Val	chr1	161369489	161369562	n/a	226	610	320	358	368
[truncated: 28,524 more rows]

## Sheet: Chr22
	Coordinate	hESC.Density	NPC.Density	MES.Density	MSC.Density	TRO.Density
	16150259	7	5	18	28	14
	16162065	31	11	44	81	27
	16179617	7	5	18	28	14
	16239287	23	14	41	49	31
	16240245	23	14	41	49	31
	16240300	23	14	41	49	31
	16241085	23	14	41	49	31
	16242753	23	14	41	49	31
	16243382	23	14	41	49	31
	16243447	23	14	41	49	31
	16243907	23	14	41	49	31
	16243978	23	14	41	49	31
	16244205	23	14	41	49	31
	16244524	23	14	41	49	31
	16245153	23	14	41	49	31
	16245218	23	14	41	49	31
	16245678	23	14	41	49	31
	16245749	23	14	41	49	31
	16245997	23	14	41	49	31
	16251235	23	14	41	49	31
	16256331	18	12	26	49	21
	16274557	18	12	26	49	21
	16448823	34	19	58	108	29
	17029615	50	32	43	63	62
	17071647	21	37	37	58	32
	17082800	36	56	50	94	41
	17134598	36	51	48	97	43
	17227758	36	46	51	63	52
	17264305	53	52	76	81	91
	17308363	53	52	76	81	91
	17385314	52	67	65	66	59
	17442826	54	63	73	125	86
	17517459	58	96	84	132	80
	17565848	56	70	76	121	83
	17597188	70	106	82	140	92
	17602484	70	106	82	140	92
	17618409	66	90	92	119	96
	17640278	66	90	92	119	96
	17660191	53	77	70	97	81
	17737749	48	85	67	95	60
	17956629	66	60	75	109	93
	18043182	54	60	58	102	71
	18074902	62	70	79	104	91
	18121349	62	70	79	104	91
	18215565	64	74	75	92	89
	18216905	76	68	82	106	107
	18246945	76	68	82	106	107
	18270415	79	66	94	99	129
	18322716	60	81	88	78	93
	18463633	70	80	73	91	71
	18512150	79	66	94	99	129
	18560685	89	105	110	144	137
	18560820	89	105	110	144	137
	18593452	48	79	74	71	67
	18632757	79	82	94	165	124
	18660804	89	42	81	105	127
	18721396	0	0	2	6	1
	18761201	21	20	52	72	42
	18834323	67	33	114	117	82
	18840391	67	33	114	117	82
	18893735	71	41	76	102	101
	18900286	29	14	18	22	41
	18958010	54	90	76	95	96
	18985168	54	90	76	95	96
	19005346	54	90	76	95	96
	19010136	54	90	76	95	96
	19023794	66	96	78	83	77
	19032768	68	84	73	112	89
	19033674	68	84	73	112	89
	19117791	66	96	78	83	77
	19118320	66	96	78	83	77
	19136503	66	96	78	83	77
	19163087	62	85	91	85	108
	19167711	71	91	95	116	124
	19318223	66	61	103	113	130
	19420035	64	104	85	82	98
	19430672	64	104	85	82	98
	19437463	73	74	97	111	121
	19459917	73	74	97	111	121
	19467413	73	74	97	111	121
	19510546	55	98	85	98	86
	19553652	57	93	80	123	108
	19704742	50	89	72	65	66
	19705991	50	89	72	65	66
	19744225	40	71	72	60	125
	19775933	74	88	93	121	108
	19833660	74	88	93	121	108
	19863039	55	118	79	75	95
	19929262	55	118	79	75	95
	19951275	70	99	106	95	132
	19957401	50	84	70	68	74
	20008630	50	84	70	68	74
	20008632	50	84	70	68	74
	20020661	57	77	80	80	99
	20067754	68	98	80	103	102
	20099388	57	73	86	83	105
	20105023	57	73	86	83	105
	20119363	57	73	86	83	105
	20136108	57	73	86	83	105
	20186252	35	73	51	32	79
	20193854	35	73	51	32	79
	20228937	33	82	58	45	67
	20236656	33	82	58	45	67
	20291560	49	83	62	64	76
	20301760	54	39	56	46	88
	20326398	27	13	48	34	26
	20377668	27	13	48	34	26
	20383730	1	0	2	2	1
	20390284	1	0	2	2	1
	20397144	1	0	2	2	1
	20397894	1	0	2	2	1
	20398307	1	0	2	2	1
	20398579	1	0	2	2	1
	20455668	0	0	0	0	0
	20455993	2	2	2	6	2
	20465447	2	2	2	6	2
	20640677	24	11	39	39	29
	20695276	8	4	23	15	14
	20717914	8	4	23	15	14
	20748404	69	127	109	131	114
	20778873	70	125	76	57	91
	20795805	78	90	111	101	102
	20861885	80	101	101	88	119
	20970516	69	97	104	100	140
	21043842	60	93	82	96	89
	21045981	60	93	82	96	89
	21055401	60	93	82	96	89
	21061978	63	78	86	95	108
	21068761	38	66	62	61	93
	21068942	38	66	62	61	93
	21083681	38	66	62	61	93
	21087290	38	66	62	61	93
	21088040	38	66	62	61	93
	21088453	38	66	62	61	93
	21088725	38	66	62	61	93
	21128382	58	127	94	95	89
	21213291	63	78	86	95	108
	21271713	72	102	95	98	88
	21311690	76	94	117	96	140
	21336557	76	94	117	96	140
	21354060	56	86	72	58	80
	21355229	56	86	72	58	80
	21356210	56	86	72	58	80
	21362495	56	86	72	58	80
	21369463	56	86	72	58	80
	21383006	39	89	74	87	64
	21388464	39	89	74	87	64
	21396680	39	89	74	87	64
	21400248	39	89	74	87	64
	21457304	56	106	83	101	66
	21467809	52	81	71	67	63
	21477049	52	81	71	67	63
	21481136	52	81	71	67	63
	21538002	1	0	17	12	9
	21562261	1	0	17	12	9
	21637768	67	26	93	117	68
	21637903	67	26	93	117	68
	21642518	67	26	93	117	68
	21733715	20	11	34	44	29
	21737662	20	11	34	44	29
	21743479	13	4	28	23	11
	21771692	13	4	28	23	11
	21821458	53	88	72	68	39
	21830664	53	88	72	68	39
	21834063	53	88	72	68	39
	21841120	53	88	72	68	39
	21841870	53	88	72	68	39
	21842283	53	88	72	68	39
	21842555	53	88	72	68	39
	21899632	6	4	13	17	9
	21899957	22	11	27	52	23
	21903735	22	11	27	52	23
	21909418	22	11	27	52	23
	21982377	82	132	97	81	108
	21987085	82	132	97	81	108
	21996541	82	132	97	81	108
	22007269	82	132	97	81	108
	22007592	82	132	97	81	108
	22020272	51	82	81	79	83
	22051825	68	127	95	114	105
	22113946	68	95	111	124	110
	22273791	75	75	121	142	154
	22311402	75	75	121	142	154
	22345495	90	87	111	161	173
	22380461	90	87	111	161	173
	22385571	45	92	82	120	121
	22599199	56	101	77	143	118
	22838771	51	87	70	114	111
	22868060	51	87	70	114	111
	22890122	52	126	80	169	117
	22901755	52	126	80	169	117
	22974027	30	55	43	70	89
	22984838	30	55	43	70	89
	22984879	30	55	43	70	89
	22985767	30	55	43	70	89
	22988781	30	55	43	70	89
	23165269	49	82	71	117	123
	23229959	55	105	104	151	139
	23401592	65	82	86	165	147
	23412668	58	75	93	163	127
	23487512	65	82	86	165	147
	23522551	75	109	92	143	148
	23604953	82	107	102	152	106
	23701792	69	104	95	135	112
	23732791	92	127	112	151	161
	23804431	69	70	87	148	111
	23915312	61	135	94	140	121
	23950638	69	127	100	107	116
	23952777	69	127	100	107	116
	23980674	86	110	110	166	132
	23980674	86	110	110	166	132
	24032960	86	110	110	166	132
	24038687	86	110	110	166	132
	24051972	86	110	110	166	132
	24083771	72	120	110	129	128
	24094929	72	120	110	129	128
	24105207	90	124	101	123	150
	24108020	90	124	101	123	150
	24115035	90	124	101	123	150
	24129149	90	124	101	123	150
	24176689	59	98	73	76	97
	24200040	59	98	73	76	97
	24235191	56	88	71	83	87
	24235896	56	88	71	83	87
	24236564	56	88	71	83	87
	24238568	56	88	71	83	87
	24239638	56	88	71	83	87
	24239748	56	88	71	83	87
	24239835	56	88	71	83	87
	24240066	56	88	71	83	87
	24240744	56	88	71	83	87
	24245625	56	88	71	83	87
	24253496	56	88	71	83	87
	24255602	56	88	71	83	87
	24299600	27	46	41	39	69
	24309025	27	46	41	39	69
	24313553	27	46	41	39	69
	24322313	27	46	41	39	69
	24340594	40	84	60	54	63
	24373116	40	84	60	54	63
	24376138	33	63	48	47	58
	24385937	33	63	48	47	58
	24407764	33	63	48	47	58
	24577443	82	91	101	121	158
	24615621	69	117	84	77	112
	24647952	69	117	84	77	112
	24648706	69	117	84	77	112
	24658457	69	117	84	77	112
	24666789	42	93	71	79	93
	24823529	74	70	110	105	153
	24823536	74	70	110	105	153
	24825177	72	121	118	113	162
	24890076	72	121	118	113	162
	24936405	77	75	116	140	163
	24951617	77	75	116	140	163
	24979717	77	75	116	140	163
	24981590	76	97	101	132	108
	25028881	58	75	58	93	140
	25041132	58	75	58	93	140
	25046352	58	75	58	93	140
	25053012	58	75	58	93	140
	25115000	65	126	106	122	133
	25160467	65	126	106	122	133
	25202135	57	85	80	108	118
	25331207	73	106	96	114	128
	25423940	99	96	124	206	195
	25498383	91	110	102	157	126
	25595816	100	112	131	189	197
	25615611	100	112	131	189	197
	25677208	66	118	80	129	142
	25714223	60	72	75	98	114
	25747384	66	104	82	130	133
	25844053	84	131	114	172	157
	25960860	74	79	85	129	171
	26138119	82	91	97	111	141
	26359948	84	120	119	163	180
	26565439	74	96	95	148	176
	26825279	88	105	110	173	178
	26846848	91	97	117	196	185
	26879849	91	97	117	196	185
	26887893	75	123	111	132	127
	26921713	98	106	112	187	179
	26951177	83	142	120	163	143
	26995361	98	106	112	187	179
	27017927	98	106	112	187	179
	27063655	111	142	126	170	188
	27068848	111	142	126	170	188
	27444105	86	112	111	115	168
	27619257	86	96	111	106	178
	27706611	91	105	124	111	203
	28144264	100	123	115	117	150
	28247656	87	117	102	98	153
	28276021	95	114	107	98	165
	28315363	97	107	110	101	164
	28315363	87	117	102	98	153
	28316512	87	117	102	98	153
	28316513	87	117	102	98	153
	28374001	62	104	91	89	115
	28699741	82	87	92	95	147
	29083730	56	112	75	77	106
	29138042	56	112	75	77	106
	29168661	86	114	97	84	118
	29190547	78	119	109	100	127
	29190547	78	119	109	100	127
	29279754	78	137	93	93	122
	29420986	72	109	105	115	150
	29454659	72	109	105	115	150
	29469065	102	138	113	114	140
	29601900	87	127	111	102	144
	29655843	85	129	98	111	123
	29663997	85	129	98	111	123
	29702996	72	139	98	113	112
	29708921	72	139	98	113	112
	29708921	72	139	98	113	112
	29723668	112	139	133	149	187
	29729146	72	139	98	113	112
	29833003	73	113	99	125	151
	29834571	73	113	99	125	151
	29876180	79	115	128	126	155
	29885264	79	115	128	126	155
	29904155	84	83	100	112	130
	29950797	84	83	100	112	130
	29999544	74	140	101	96	108
	30116343	72	90	84	82	91
	30126944	58	122	87	78	84
	30163357	58	122	87	78	84
	30184596	66	92	87	76	128
	30279157	73	91	105	93	145
	30476452	61	121	76	84	104
	30636435	77	110	104	87	133
	30642198	77	110	104	87	133
	30658818	76	117	99	94	150
	30687978	80	147	113	99	129
	30727976	80	113	99	111	160
	30752626	80	113	99	111	160
	30764799	80	113	99	111	160
	30774802	74	103	83	91	114
	30792929	74	103	83	91	114
	30855215	78	127	91	101	104
	30877276	78	127	91	101	104
	30884897	66	131	90	108	119
	30920916	57	89	71	84	89
	30950623	57	89	71	84	89
	30972611	53	127	88	97	92
	31003069	53	127	88	97	92
	31031792	49	97	67	79	90
	31058038	70	111	88	118	138
	31090792	70	111	88	118	138
	31127543	68	108	102	134	151
	31318294	75	134	102	126	159
	31322599	86	108	109	131	170
	31365633	86	108	109	131	170
	31478845	82	114	111	123	155
	31500762	88	115	102	125	136
	31518908	88	115	102	125	136
	31530792	88	115	102	125	136
	31556047	38	84	68	55	58
	31556137	38	84	68	55	58
	31601248	83	94	109	127	138
	31608249	83	94	109	127	138
	31626056	85	109	130	144	171
	31677578	71	110	101	134	149
	31721789	101	119	153	184	203
	31742871	101	119	153	184	203
	31795538	64	99	98	130	127
	31831222	67	133	122	123	154
	31835344	71	104	109	113	133
	31892124	71	104	109	113	133
	32014476	43	87	70	63	73
	32077333	82	136	114	128	170
	32150008	82	136	114	128	170
	32329506	79	94	116	144	182
	32340478	79	94	116	144	182
	32439018	85	106	120	165	203
	32452438	85	106	120	165	203
	32517963	87	121	99	160	175
	32524336	87	121	99	160	175
	32545518	84	158	119	160	172
	32586421	72	106	78	152	120
	32614462	87	115	117	168	187
	32744122	71	129	89	124	140
	32750871	71	129	89	124	140
	32755892	71	129	89	124	140
	32772650	81	79	90	142	160
	32783561	81	79	90	142	160
	32809833	85	108	101	162	191
	32870706	74	105	113	121	155
	32896531	74	105	113	121	155
	32908539	83	102	106	139	163
	33031087	83	92	110	121	158
	33196801	85	118	106	123	133
	33669061	93	126	123	155	192
	33832567	91	91	105	145	157
	34100771	83	92	118	165	172
	34120971	83	102	102	128	129
	35462129	96	95	110	178	153
	35653444	111	115	122	198	176
	35695796	120	108	133	216	202
	35731632	113	134	134	213	173
	35777059	83	94	123	119	158
	35796115	92	132	117	97	112
	35937351	96	99	126	110	180
	36002810	62	134	108	93	139
	36023037	74	110	95	62	151
	36044423	74	110	95	62	151
	36113918	50	93	76	59	79
	36134782	71	84	81	80	139
	36536370	81	92	85	104	152
	36585175	75	112	79	86	145
	36622254	65	87	77	77	112
	36633472	65	87	77	77	112
	36649116	65	87	77	77	112
	36677322	62	82	74	56	99
	36730923	62	90	75	60	98
	36863092	35	68	54	46	58
	36883232	59	93	88	86	106
	36906896	59	93	88	86	106
	36956915	77	113	122	128	149
	37099962	69	77	93	135	177
	37154245	70	91	87	130	146
	37196744	82	99	99	152	206
	37257029	71	104	103	153	124
	37309674	66	83	86	128	165
	37361288	76	99	83	150	156
	37387159	62	90	90	118	118
	37406899	62	90	90	118	118
	37415790	62	90	90	118	118
	37447778	71	91	102	110	164
	37451072	71	91	102	110	164
	37461478	70	114	89	77	137
	37521879	65	92	92	91	135
	37576205	89	99	103	138	186
	37602244	89	99	103	138	186
	37621309	53	111	63	89	103
	37678494	73	109	85	102	149
	37748230	48	83	70	63	108
	37751349	48	83	70	63	108
	37751669	48	83	70	63	108
	37753888	48	83	70	63	108
	37754335	48	83	70	63	108
	37754523	48	83	70	63	108
	37754870	48	83	70	63	108
	37755123	48	83	70	63	108
	37755236	48	83	70	63	108
	37755506	48	83	70	63	108
	37755718	48	83	70	63	108
	37756430	48	83	70	63	108
	37756486	48	83	70	63	108
	37756606	48	83	70	63	108
	37756691	48	83	70	63	108
	37756836	48	83	70	63	108
	37756901	48	83	70	63	108
	37756945	48	83	70	63	108
	37757138	48	83	70	63	108
	37757194	48	83	70	63	108
	37757457	48	83	70	63	108
	37757558	48	83	70	63	108
	37758364	48	83	70	63	108
	37758472	48	83	70	63	108
	37758976	48	83	70	63	108
	37759407	48	83	70	63	108
	37759487	48	83	70	63	108
	37759935	48	83	70	63	108
	37760018	48	83	70	63	108
	37760168	48	83	70	63	108
	37760254	48	83	70	63	108
	37760568	48	83	70	63	108
	37760686	48	83	70	63	108
	37760768	48	83	70	63	108
	37760893	48	83	70	63	108
	37761280	48	83	70	63	108
	37761389	48	83	70	63	108
	37761451	48	83	70	63	108
	37761714	48	83	70	63	108
	37761799	48	83	70	63	108
	37762153	48	83	70	63	108
	37762387	48	83	70	63	108
	37762487	48	83	70	63	108
	37762757	48	83	70	63	108
	37763031	48	83	70	63	108
	37763100	48	83	70	63	108
	37763329	48	83	70	63	108
	37763545	48	83	70	63	108
	37763675	48	83	70	63	108
	37763935	48	83	70	63	108
	37763999	65	123	84	67	109
	37767723	48	83	70	63	108
	37865100	56	99	72	68	97
	37885887	56	99	72	68	97
	37885887	59	110	70	75	127
	37956470	79	130	109	105	134
	37966252	79	130	109	105	134
	38004480	85	118	96	85	120
	38035056	49	120	76	57	104
	38037838	49	120	76	57	104
	38071612	61	108	74	69	75
	38075645	61	108	74	69	75
	38092994	61	108	74	69	75
	38082343	61	108	74	69	75
	38201113	45	108	77	55	103
	38203911	45	108	77	55	103
	38219388	45	108	77	55	103
	38226861	45	101	61	63	58
	38243684	45	101	61	63	58
	38245378	45	101	61	63	58
	38302154	56	116	78	67	87
	38339056	55	126	74	67	77
	38349673	55	126	74	67	77
	38349673	55	126	74	67	77
	38368318	51	125	67	65	69
	38381941	51	125	67	65	69
	38384800	51	125	67	65	69
	38453261	60	115	64	79	73
	38474143	52	115	73	68	101
	38480895	59	82	79	59	125
	38507501	59	82	79	59	125
	38507501	50	108	84	64	87
	38599026	77	110	83	95	137
	38609541	77	110	83	95	137
	38615297	60	110	88	68	99
	38615652	77	110	83	95	137
	38686696	81	94	98	87	149
	38742939	46	118	71	78	85
	38822332	47	95	66	52	90
	38864082	45	96	54	45	66
	38879442	63	93	90	85	122
	38914953	64	77	63	88	111
	38974124	67	118	78	80	94
	39052657	67	118	78	80	94
	39066472	71	125	85	102	101
	39077953	71	125	85	102	101
	39081547	71	125	85	102	101
	39101806	99	110	107	120	164
	39130718	76	116	105	95	142
	39174512	68	134	81	90	126
	39214455	65	85	81	98	111
	39260247	70	147	91	97	114
	39378403	83	111	101	122	141
	39410264	59	104	76	88	94
	39417117	59	104	76	88	94
	39436672	63	130	73	98	90
	39493228	42	71	52	64	50
	39526778	72	98	72	97	109
	39619684	56	96	80	67	103
	39644733	56	96	80	67	103
	39708886	61	118	78	74	77
	39715056	61	118	78	74	77
	39795758	81	97	104	94	133
	39883228	73	103	93	102	146
	39898283	73	103	93	102	146
	39916568	90	111	97	85	145
	39925097	90	111	97	85	145
	39966757	78	105	91	85	138
	40139048	57	76	75	83	118
	40297085	57	76	75	83	118
	40390952	72	106	88	82	134
	40428335	57	82	74	83	115
	40573928	59	65	72	83	94
	40742503	79	105	94	88	125
	40766594	79	105	94	88	125
	40806291	56	88	82	72	104
	41075181	54	88	78	77	105
	41077559	54	88	78	77	105
	41165638	72	88	76	84	116
	41209886	72	88	76	84	116
	41220600	60	115	78	63	92
	41253084	60	115	78	63	92
	41255553	60	115	78	63	92
	41347350	71	103	93	77	109
	41488516	47	89	63	66	64
	41488613	47	89	63	66	64
	41581218	69	107	78	66	101
	41601312	69	107	78	66	101
	41605125	69	107	78	66	101
	41625513	33	48	43	36	60
	41641614	45	105	64	63	72
	41697506	45	105	64	63	72
	41777932	41	84	58	56	89
	41829491	49	110	68	69	81
	41855720	73	94	95	101	133
	41865128	73	94	95	101	133
	41921802	67	112	87	69	114
	41957013	67	112	87	69	114
	41972889	36	89	62	60	67
	41994031	36	89	62	60	67
	42017294	36	89	62	60	67
	42069936	77	101	98	97	122
	42086546	77	101	98	97	122
	42095517	77	101	98	97	122
	42120358	74	102	95	107	139
	42196677	79	139	97	131	140
	42222470	50	118	76	69	106
	42229105	50	118	76	69	106
	42296947	64	100	70	82	119
	42305557	62	97	80	76	100
	42321035	62	97	80	76	100
	42334740	40	96	62	65	90
	42372930	40	96	62	65	90
	42394728	43	104	60	62	62
	42454337	62	101	86	81	126
	42470254	62	101	86	81	126
	42475694	62	101	86	81	126
	42481529	62	101	86	81	126
	42486936	72	131	103	131	156
	42522500	72	131	103	131	156
	42536213	62	107	65	60	75
	42556018	81	88	79	119	146
	42665758	69	74	97	113	142
	42760534	48	61	69	62	125
	42776413	54	106	67	67	93
	42896584	72	127	84	75	99
	42904340	72	127	84	75	99
	42949924	45	79	53	43	121
	42951228	45	79	53	43	121
	42979726	86	117	105	125	159
	43011250	86	117	105	125	159
	43013845	64	81	74	76	119
	43019890	86	117	105	125	159
	43035808	64	81	74	76	119
	43088126	21	32	39	19	50
	43172869	64	104	76	68	101
	43182195	76	102	98	78	135
	43192531	89	98	94	83	168
	43265771	72	92	102	97	143
	43434590	65	118	85	92	101
	43435522	61	97	73	74	91
	43506753	73	95	82	86	128
	43528211	73	95	82	86	128
	43547519	56	108	61	71	102
	43547519	56	108	61	71	102
	43562627	56	108	61	71	102
	43562627	65	83	84	124	138
	43593288	65	83	84	124	138
	43599228	75	76	111	171	171
	43671960	77	101	103	158	176
	43808019	92	120	103	170	183
	43912133	68	124	74	106	113
	43924623	96	101	101	173	196
	44220386	78	150	106	128	128
	44275557	85	106	98	138	149
	44319618	82	95	115	150	161
	44351260	81	122	97	113	129
	44420156	93	110	108	152	179
	44546536	82	112	84	114	143
	44576769	82	112	84	114	143
	44639556	70	75	89	102	141
	44888449	82	77	100	127	171
	44965219	74	87	91	112	171
	45002207	66	113	93	93	105
	45098371	81	132	96	123	133
	45277042	76	92	116	163	153
	45529638	86	76	96	144	145
	45559725	86	76	96	144	145
	45588122	81	108	100	123	132
	45596834	81	108	100	123	132
	45680867	73	103	88	98	128
	45705784	60	111	67	66	71
	45724002	60	111	67	66	71
	45724084	60	111	67	66	71
	45724166	60	111	67	66	71
	45724248	60	111	67	66	71
	45739944	77	75	91	106	134
	45809571	77	75	91	106	134
	45898718	67	59	82	113	107
	46000311	82	102	97	88	155
	46020410	85	113	92	111	131
	46067677	85	108	94	83	111
	46156403	78	86	96	105	165
	46316247	27	48	37	41	59
	46402495	58	115	77	68	88
	46435786	70	113	77	75	117
	46446338	70	113	77	75	117
	46449725	70	113	77	75	117
	46451619	70	113	77	75	117
	46486923	68	125	85	90	126
	46508628	25	70	44	34	47
	46508631	25	70	44	34	47
	46509445	25	70	44	34	47
	46509565	25	70	44	34	47
	46546498	70	100	105	109	165
	46639909	89	116	125	145	143
	46651559	89	116	125	145	143
	46663860	106	117	130	146	195
	46691039	106	117	130	146	195
	46692637	106	117	130	146	195
	46726771	75	110	98	113	132
	46731297	75	110	98	113	132
	46756730	99	115	101	162	117
	47022647	60	99	112	111	112
	47080306	77	133	117	129	132
	47158517	43	52	48	53	70
	47309987	92	89	111	156	153
	47857047	61	107	77	130	101
	48016791	77	105	86	135	118
	48027451	87	122	117	153	154
	48670175	77	97	94	111	98
	48885287	88	93	98	118	132
	48934711	87	91	104	128	131
	49176106	88	118	105	133	122
	49262581	82	100	90	109	122
	50013289	54	93	76	106	106
	50166936	70	93	101	122	149
	50171537	79	111	93	180	147
	50247496	72	112	107	133	105
	50296853	77	106	102	123	150
	50312282	77	106	102	123	150
	50354142	33	95	51	36	62
	50432941	22	34	28	23	54
	50497819	71	116	96	84	104
	50528434	71	116	96	84	104
	50609159	70	118	114	89	169
	50624359	35	85	52	38	81
	50639407	35	85	52	38	81
	50656117	20	42	26	29	32
	50683612	20	42	26	29	32
	50688491	0	0	0	0	0
	50702141	0	0	0	0	0
	50713407	32	75	41	34	77
	50750391	32	75	41	34	77
	50781745	45	82	66	50	68
	50862771	46	81	57	51	57
	50883430	45	79	50	36	57
	50919984	45	79	50	36	57
	50925212	45	79	50	36	57
	50941375	42	52	53	36	87
	50946644	42	52	53	36	87
	50961996	42	52	53	36	87
	50964180	42	52	53	36	87
	50968837	42	52	53	36	87
	50986461	41	94	64	38	74
	50989540	41	94	64	38	74
	51007289	41	94	64	38	74
	51009427	41	94	64	38	74
	51017386	36	101	42	37	60
	51021454	36	101	42	37	60
	51041561	36	101	42	37	60
	51061181	47	60	48	55	81
	51113069	53	101	67	62	101
	51174256	37	68	43	49	49
	51176651	37	68	43	49	49
	51195513	25	47	46	38	91
	51205919	25	47	46	38	91
	51222156	25	47	46	38	91
	50941375	42	52	53	36	87
	50946644	42	52	53	36	87
	50961996	42	52	53	36	87
	50964180	42	52	53	36	87
	50968837	42	52	53	36	87
	50986461	41	94	64	38	74
	50989540	41	94	64	38	74
	51007289	41	94	64	38	74
	51009427	41	94	64	38	74
	51017386	36	101	42	37	60
	51021454	36	101	42	37	60
	51041561	36	101	42	37	60
	51061181	47	60	48	55	81
	51113069	53	101	67	62	101
	51174256	37	68	43	49	49
	51176651	37	68	43	49	49
	51195513	25	47	46	38	91
	51205919	25	47	46	38	91
	51222156	25	47	46	38	91
	42305557	62	97	80	76	100
	42321035	62	97	80	76	100
	42334740	40	96	62	65	90
	42372930	40	96	62	65	90
	42394728	43	104	60	62	62
	42454337	62	101	86	81	126
	42470254	62	101	86	81	126
	42475694	62	101	86	81	126
	42481529	62	101	86	81	126
	42486936	72	131	103	131	156
	42522500	72	131	103	131	156
	42536213	62	107	65	60	75
	42556018	81	88	79	119	146
	42665758	69	74	97	113	142
	42760534	48	61	69	62	125
	42776413	54	106	67	67	93
	42896584	72	127	84	75	99
	42904340	72	127	84	75	99
	42949924	45	79	53	43	121
	42951228	45	79	53	43	121
	42979726	86	117	105	125	159
	43011250	86	117	105	125	159
	43013845	64	81	74	76	119
	43019890	86	117	105	125	159
	43035808	64	81	74	76	119
	43088126	21	32	39	19	50
	43172869	64	104	76	68	101
	43182195	76	102	98	78	135
	43192531	89	98	94	83	168
	43265771	72	92	102	97	143
	43434590	65	118	85	92	101
	43435522	61	97	73	74	91
	43506753	73	95	82	86	128
	43528211	73	95	82	86	128
	43547519	56	108	61	71	102
	43547519	56	108	61	71	102
	43562627	56	108	61	71	102
	43562627	65	83	84	124	138
	43593288	65	83	84	124	138
	43599228	75	76	111	171	171
	43671960	77	101	103	158	176
	43808019	92	120	103	170	183
	43912133	68	124	74	106	113
	43924623	96	101	101	173	196
	44220386	78	150	106	128	128
	44275557	85	106	98	138	149
	44319618	82	95	115	150	161
	44351260	81	122	97	113	129
	44420156	93	110	108	152	179
	44546536	82	112	84	114	143
	44576769	82	112	84	114	143
	44639556	70	75	89	102	141
	44888449	82	77	100	127	171
	44965219	74	87	91	112	171
	45002207	66	113	93	93	105
	45098371	81	132	96	123	133
	45277042	76	92	116	163	153
	45529638	86	76	96	144	145
	45559725	86	76	96	144	145
	45588122	81	108	100	123	132
	45596834	81	108	100	123	132
	45680867	73	103	88	98	128
	45705784	60	111	67	66	71
	45724002	60	111	67	66	71
	45724084	60	111	67	66	71
	45724166	60	111	67	66	71
	45724248	60	111	67	66	71
	45739944	77	75	91	106	134
	45809571	77	75	91	106	134
	45898718	67	59	82	113	107
	46000311	82	102	97	88	155
	46020410	85	113	92	111	131
	46067677	85	108	94	83	111
	46156403	78	86	96	105	165
	46316247	27	48	37	41	59
	46402495	58	115	77	68	88
	46435786	70	113	77	75	117
	46446338	70	113	77	75	117
	46449725	70	113	77	75	117
	46451619	70	113	77	75	117
	46486923	68	125	85	90	126
	46508628	25	70	44	34	47
	46508631	25	70	44	34	47
	46509445	25	70	44	34	47
	46509565	25	70	44	34	47
	46546498	70	100	105	109	165
	46639909	89	116	125	145	143
	46651559	89	116	125	145	143
	46663860	106	117	130	146	195
	46691039	106	117	130	146	195
	46692637	106	117	130	146	195
	46726771	75	110	98	113	132
	46731297	75	110	98	113	132
	46756730	99	115	101	162	117
	47022647	60	99	112	111	112
	47080306	77	133	117	129	132
	47158517	43	52	48	53	70
	47309987	92	89	111	156	153
	47857047	61	107	77	130	101
	48016791	77	105	86	135	118
	48027451	87	122	117	153	154
	48670175	77	97	94	111	98
	48885287	88	93	98	118	132
	48934711	87	91	104	128	131
	49176106	88	118	105	133	122
	49262581	82	100	90	109	122
	50013289	54	93	76	106	106
	50166936	70	93	101	122	149
	50171537	79	111	93	180	147
	50247496	72	112	107	133	105
	50296853	77	106	102	123	150
	50312282	77	106	102	123	150
	50354142	33	95	51	36	62
	50432941	22	34	28	23	54
	50497819	71	116	96	84	104
	50528434	71	116	96	84	104
	50609159	70	118	114	89	169
	50624359	35	85	52	38	81
	50639407	35	85	52	38	81
	50656117	20	42	26	29	32
	50683612	20	42	26	29	32
	50688491	0	0	0	0	0
	50702141	0	0	0	0	0
	50713407	32	75	41	34	77
	50750391	32	75	41	34	77
	50781745	45	82	66	50	68
	50862771	46	81	57	51	57
	50883430	45	79	50	36	57
	50919984	45	79	50	36	57
	50925212	45	79	50	36	57
	50941375	42	52	53	36	87
	50946644	42	52	53	36	87
	50961996	42	52	53	36	87
	50964180	42	52	53	36	87
	50968837	42	52	53	36	87
	50986461	41	94	64	38	74
	50989540	41	94	64	38	74
	51007289	41	94	64	38	74
	51009427	41	94	64	38	74
	51017386	36	101	42	37	60
	51021454	36	101	42	37	60
	51041561	36	101	42	37	60
	51061181	47	60	48	55	81
	51113069	53	101	67	62	101
	51174256	37	68	43	49	49
	51176651	37	68	43	49	49
	51195513	25	47	46	38	91
	51205919	25	47	46	38	91
	51222156	25	47	46	38	91
	50941375	42	52	53	36	87
	50946644	42	52	53	36	87
	50961996	42	52	53	36	87
	50964180	42	52	53	36	87
	50968837	42	52	53	36	87
	50986461	41	94	64	38	74
	50989540	41	94	64	38	74
	51007289	41	94	64	38	74
	51009427	41	94	64	38	74
	51017386	36	101	42	37	60
	51021454	36	101	42	37	60
	51041561	36	101	42	37	60
	51061181	47	60	48	55	81
	51113069	53	101	67	62	101
	51174256	37	68	43	49	49
	51176651	37	68	43	49	49
	51195513	25	47	46	38	91
	51205919	25	47	46	38	91
	51222156	25	47	46	38	91
