# Supplementary material for: The Role of Chromatin Density in Cell Population Heterogeneity during Stem Cell Differentiation
Source: Sci Rep. 2017 Oct 17;7:13307. doi: 10.1038/s41598-017-13731-3 (PMC5645312; doi:10.1038/s41598-017-13731-3)
Supplement: Supplementary file 3 — Table S2 [file 41598_2017_13731_MOESM3_ESM.xlsx]

## Sheet: Sheet1
Parameters	Values	Reference
Transcription Factor (TF)	1
mRNA (M)	0
<kon>	0.03 (min-1)	Elf J, Li GW, Xie XS. Probing transcription factor dynamics at the single-molecule level in a living cell. Science. 2007 May 25;316(5828):1191-4.
<koff>	0.15 (min-1)	Wong OK, Guthold M, Erie DA, Gelles J. Interconvertible Lac repressor–DNA loops revealed by single-molecule experiments. PLoS Biol. 2008 Sep 30;6(9):e232.
sA	50 (min-1)	Kaern M, Elston TC, Blake WJ, Collins JJ. Stochasticity in gene expression: from theories to phenotypes. Nature Reviews Genetics. 2005 Jun 1;6(6):451-64.
sR	5 (min-1)	Kaern M, Elston TC, Blake WJ, Collins JJ. Stochasticity in gene expression: from theories to phenotypes. Nature Reviews Genetics. 2005 Jun 1;6(6):451-64.
δM	0.1 (min-1)	Kaern M, Elston TC, Blake WJ, Collins JJ. Stochasticity in gene expression: from theories to phenotypes. Nature Reviews Genetics. 2005 Jun 1;6(6):451-64.
Simulation Parameters	Values
Simulation Time	1000 min
