# Supplementary material for: The Role of Chromatin Density in Cell Population Heterogeneity during Stem Cell Differentiation
Source: Sci Rep. 2017 Oct 17;7:13307. doi: 10.1038/s41598-017-13731-3 (PMC5645312; doi:10.1038/s41598-017-13731-3)
Supplement: Supplementary file 4 — Table S3 [file 41598_2017_13731_MOESM4_ESM.xlsx]

## Sheet: MES OCT4
		OCT4
		hESC	MES			hESC	MES
		0.938015	0.892727		stdev	0.0464898	0.0584461
		1.03933	0.974044		mean	1	1			hESC		MES
		0.975601	0.979348		CV	0.0464898	0.0584461			Bin	Frequency	Bin	Frequency
		1.00011	1.02001						0.5	0.5	0	0.5	0
		1.00502	1.01559						0.6	0.6	0	0.6	0
		0.972333	1.0094						0.7	0.7	0	0.7	0
		0.972333	0.960786						0.8	0.8	0	0.8	0
		0.983772	1.01294						0.9	0.9	1	0.9	15
		1.3008	1.02973						1	1	156	1	165
		1.0328	1.00056						1.1	1.1	155	1.1	157
		1.01646	1.11723						1.2	1.2	1	1.2	13
		1.06385	0.972277						1.3	1.3	0	1.3	1
		0.991943	0.964322						1.4	1.4	2	1.4	0
		1.02463	1.02354						1.5	1.5	0	1.5	0
		0.964162	0.981115						1.6	1.6	0	1.6	0
		0.962528	0.94576						1.7	1.7	0	1.7	0
		0.931479	1.00675						1.8	1.8	0	1.8	0
		1.05731	1.01647						1.9	1.9	0	1.9	0
		0.988675	0.984651						2	2	0	2	0
		0.92821	1.01028							More	0	More	0
		0.926576	1.09072
		0.977236	0.981999
		0.95926	1.06862
		1.01646	0.919243
		0.991943	1.01824
		0.995211	0.987303
		1.02953	1.00144
		1.04914	0.958134
		1.01482	1.04829
		1.01155	1.08983
		0.93965	0.980232
		1.00502	1.12077
		1.00665	1.05801
		1.03443	1.02177
		1.04097	1.04652
		0.944552	0.999677
		1.00828	0.936037
		1.03607	0.914824
		0.99848	1.09779
		1.04587	1.01028
		1.02136	0.97758
		1.01809	1.02531
		0.969065	1.02443
		1.07855	1.05183
		1.07038	0.944876
		1.02299	0.990838
		1.00828	0.988187
		1.01972	0.904217
		0.988675	1.02089
		1.08346	0.920127
		1.01646	0.885656
		1.01155	0.998793
		0.965796	0.954685
		1.01809	0.973095
		1.0328	0.867895
		1.01972	1.06339
		0.944552	1.03709
		0.970699	0.930138
		0.985406	0.998518
		0.941284	1.03358
		0.996846	0.972218
		0.988675	0.956438
		0.898795	0.970465
		0.985406	1.0441
		0.970699	0.900332
		1.00828	0.980108
		1.02299	1.08268
		0.97887	1.05024
		0.975601	1.04323
		0.982138	1.0555
		0.996846	1.03446
		1.0377	1.10021
		0.964162	1.10021
		0.960894	1.03709
		1.01972	0.952055
		0.95926	0.958192
		0.973967	0.966082
		1.00175	1.08355
		1.02136	1.17034
		0.985406	1.0143
		1.00665	0.971342
		1.03607	0.952932
		0.97887	1.0178
		1.00665	1.07654
		0.900429	0.944165
		0.973967	0.998518
		1.01041	1.05199
		0.947256	1.05901
		0.999072	0.997641
		1.04117	0.924878
		0.995833	0.964328
		0.989356	1.04586
		1.02984	1.00378
		1.09299	0.936275
		1.00231	0.880169
		0.979641	0.944165
		0.976403	1.0555
		0.961829	0.984491
		0.937541	0.959068
		0.966687	1.04673
		1.03793	0.933645
		0.934302	0.951178
		0.965068	0.938028
		0.926206	1.07917
		1.00879	1.03884
		0.937541	0.995888
		1.00231	1.04849
		0.984499	0.938905
		0.979641	1.00465
		1.06384	0.938905
		0.990976	1.0967
		0.994214	0.977478
		1.01041	1.06076
		1.02336	1.01868
		0.987737	0.912605
		0.953733	1.06514
		0.96021	0.874032
		1.05898	0.959945
		1.0185	0.939782
		1.01365	0.962575
		1.01526	1.01517
		0.921348	0.961698
		0.971545	0.983615
		1.00555	0.995011
		1.01365	0.962575
		1.03146	1.21593
		1.00231	0.981861
		0.992595	0.946795
		1.07841	0.964328
		0.995833	1.03621
		0.955352	1.05375
		1.00393	0.967835
		0.965068	0.996765
		0.990976	1.0406
		0.944018	1.04849
		1.02012	0.948548
		1.02984	0.951739
		0.944018	1.02656
		1.00393	1.07875
		0.994214	1.06831
		1.00393	1.01873
		1.04279	0.951739
		1.0347	0.973488
		1.04117	1.03178
		1.00393	0.956959
		0.995833	0.902151
		1.07194	1.06309
		0.947256	1.00394
		0.944018	0.969138
		1.03793	0.963918
		0.994214	1.04656
		1.01041	0.989147
		1.03631	1.09528
		1.04927	0.93521
		1.03793	1.02656
		1.05575	0.92129
		1.01526	0.971748
		0.931064	0.977838
		1.00879	0.970878
		0.965068	0.970008
		0.994214	1.01003
		0.984499	0.998717
		1.04927	0.966528
		0.992595	1.04395
		1.02984	1.06657
		1.05089	1.03265
		0.976403	1.05091
		1.03308	1.0022
		0.978132	0.9152
		1.05721	1.04395
		0.931718	0.956959
		0.967818	1.04482
		1.07956	0.999587
		0.966099	0.986537
		0.96438	1.02134
		0.929999	0.995237
		1.06236	0.978662
		0.98157	1.03885
		1.06408	0.973429
		1.00907	0.961217
		0.991884	1.03972
		1.0297	1.0467
		0.972975	0.916733
		0.948908	0.916733
		0.976413	0.932433
		1.02798	1.08682
		1.0022	1.07112
		1.01595	0.973429
		1.02455	0.937667
		1.00564	0.90016
		1.02111	1.03187
		1.06408	0.961217
		1.05549	1.03187
		1.00736	0.976918
		1.04861	1.0057
		0.986727	1.07635
		1.02627	1.00919
		1.02455	1.01268
		0.96438	1.04844
		1.03314	0.881843
		0.942032	0.895799
		0.985008	0.874865
		0.986727	1.04408
		0.978132	1.02227
		1.06408	1.01966
		0.972975	1.00657
		1.04861	1.06065
		1.00392	1.05891
		0.950627	1.01879
		1.04689	0.901032
		0.990165	0.974301
		1.36663	1.01006
		0.971256	1.09554
		0.990165	0.996107
		1.05205	1.00309
		0.978132	0.961217
		0.972975	0.953367
		0.926561	1.00221
		1.02283	1.02838
		1.0022	0.99698
		0.912809	1.03885
		1.01767	1.0467
		1.00907	1.13567
		0.995322	0.898415
		1.00392	0.972557
		0.952346	0.893182
		1.01423	0.90801
		1.00736	0.923711
		1.04002	0.921966
		1.01767	1.04583
		1.08127	1.03623
		0.997041	0.876609
		1.00392	0.943772
		0.995322	0.990874
		0.983289	0.928944
		0.976413	1.03449
		0.986727	1.02925
		0.933437	0.936794
		1.02283	0.992618
		0.940313	0.983896
		1.01251	1.04146
		0.923123	1.11037
		0.943751	1.0371
		0.995322	1.04146
		0.997041	1.03187
		1.00736	1.09118
		0.997041	1.07984
		1.04689	0.947261
		1.00048	1.08333
		0.976413	1.04321
		1.01079	1.07112
		0.952346	0.969068
		1.03142	1.03012
		1.01251	1.00657
		1.0383	1.00396
		0.917966	1.00919
		0.978132	0.886204
		1.03142	0.984768
		0.952346	1.06676
		0.966099	1.06065
		1.01079	1.08159
		0.942032	0.965579
		0.986727	1.12171
		0.962661	0.96209
		0.955785	0.924583
		0.988446	1.14875
		0.938594	0.877482
		1.03142	0.940283
		1.00392	1.04408
		0.997041	0.951623
		0.98157	0.9272
		0.936875	1.0153
		1.01939	0.979535
		0.914528	0.944645
		0.978132	0.922838
		0.955785	1.06153
		1.01767	0.949006
		0.979851	1.10078
		0.96438	0.96994
		1.00048	1.0214
		1.04689	0.995235
		1.0383	1.00396
		1.00736	0.975173
		1.01251	0.971684
		1.00907	1.03187
		1.04517	0.894054
		0.967818	0.930689
		1.0297	0.907138
		1.06924	0.914988
		1.01251	0.983896
		0.974694	1.04583
		0.993603	0.937667
		1.00048	0.967323
		0.976413	1.00396
		1.02627	1.00047
		1.0297	1.03187
		1.04346	0.990002
		1.0297	0.939411
		0.985008	0.967323
		0.936875	1.01879
		0.916247	0.989129
		0.997041	1.03798
		0.985008	1.01966
		1.03486	1.03449
		0.98157	1.03885
		1.03486	0.979535
		1.10706	0.969068
		1.01079	1.07025
		0.993603	1.11386
		1.04002	1.1566
		1.03658	0.986513
		1.01595	1.03885
		0.966099	0.989129
		0.983289	1.06676
		0.942032	0.930689
			1.14177
			0.975173
			0.983024
			1.05716
			0.9429
			1.01094
			1.08769
			1.04931
			0.953367
			0.969068
			0.954239
			0.99698
			0.990002
			1.09816
			0.976918
			0.958601
			1.00221
			1.05629
			0.942028
			0.943772
			0.947261
			1.04757
			1.03536
			0.995235
			1.0057
			1.09554
			1.0214
			0.992618
			1.04757
			1.04495
			0.886204
			0.983024
			1.06676
			1.07635
			0.989129
			0.965579

## Sheet: MES NANOG
		NANOG
		hESC	MES			hESC	MES
		0.980157	0.964388		stdev	0.0540527	0.064216
		1.0203	0.970186		mean	1	1			Bin	Frequency	Bin	Frequency
		1.04522	0.952792		CV	0.0540527	0.064216		0.5	0.5	0	0.5	0
		0.96216	1.00111						0.6	0.6	0	0.6	0
		1.06322	1.06682						0.7	0.7	0	0.7	0
		0.960775	1.06682						0.8	0.8	0	0.8	0
		1.05215	1.07648						0.9	0.9	5	0.9	20
		1.00369	0.92187						1	1	148	1	178
		1.07014	0.954725						1.1	1.1	130	1.1	148
		0.944162	0.970186						1.2	1.2	11	1.2	17
		1.03276	1.03203						1.3	1.3	0	1.3	2
		1.0203	0.914139						1.4	1.4	0	1.4	0
		1.07014	0.95859						1.5	1.5	0	1.5	0
		0.985695	0.999175						1.6	1.6	0	1.6	0
		0.953853	0.985647						1.7	1.7	0	1.7	0
		1.02584	1.04556						1.8	1.8	0	1.8	0
		0.866636	1.05329						1.9	1.9	0	1.9	0
		0.931703	0.964388						2	2	0	2	0
		1.01477	0.931533							More	0	More	0
		0.9497	0.968253
		0.97185	1.02043
		1.00784	1.05522
		1.07153	0.989512
		0.964928	1.03783
		0.988463	1.28327
		1.00369	1.04169
		1.01477	1.01657
		0.994001	0.974051
		0.995385	1.09967
		1.01615	1.02816
		1.05907	0.981781
		1.0203	1.03203
		0.922012	0.925735
		0.970466	1.04749
		1.03138	1.02043
		1.04107	1.0127
		0.952469	0.977916
		0.973235	0.925735
		0.973235	1.0359
		0.92755	1.16345
		0.970466	0.977916
		1.01477	1.0301
		1.02307	0.999175
		1.0383	0.960522
		1.00784	0.954725
		0.963544	1.02816
		0.923396	1.01657
		0.980157	1.09001
		1.05076	1.0359
		0.994001	0.945061
		0.91509	0.939263
		0.992617	0.956657
		0.988463	0.968253
		1.02169	0.989512
		1.02307	1.12673
		1.012	1.01657
		1.04246	0.937331
		1.05768	1.04556
		0.989848	1.07068
		1.03	0.975984
		0.991232	1.02043
		0.991232	1.0127
		1.00369	0.964388
		1.00231	0.970186
		1.0563	0.939263
		1.02307	0.956657
		1.0383	0.941196
		1.04661	0.989512
		0.985695	1.09387
		0.977388	1.03203
		0.99677	0.99531
		1.01754	1.0301
		0.982926	0.968253
		0.988463	0.974051
		0.973235	0.945061
		0.901246	0.960522
		1.03138	1.14412
		1.03692	1.07262
		1.02723	1.05329
		1.0563	0.981781
		0.934472	1.1132
		0.934472	0.931533
		1.0826	0.974051
		1.02861	1.06875
		1.1225	1.12093
		0.971338	1.01464
		0.982535	1.09774
		0.974137	1.05329
		0.940546	1.01077
		1.02452	1.16731
		1.07631	1.01464
		1.04832	1.00691
		0.985334	1.03396
		0.939147	1.02043
		0.925151	1.09001
		0.916753	0.979849
		0.982535	1.06295
		0.933548	0.983714
		0.955942	0.962455
		1.01473	0.954725
		0.96574	1.06489
		0.983935	0.997243
		0.955942	1.01077
		1.08051	0.999175
		1.05811	0.937331
		1.04692	0.956657
		0.981136	1.13059
		0.969939	0.989512
		0.940546	1.05715
		0.936348	0.935398
		0.960141	1.09581
		1.00773	0.979849
		1.03992	1.03783
		1.02592	0.943129
		0.995132	0.939263
		0.934948	0.991445
		0.968539	1.0185
		0.954543	0.985647
		0.932149	0.96632
		0.950344	1.03396
		1.02452	0.950859
		0.96434	1.01464
		0.976937	1.05136
		1.04132	1.0127
		1.01053	1.01464
		0.986734	0.970186
		0.992333	0.92187
		0.954543	0.950859
		0.988134	1.03203
		0.940546	0.96632
		0.983935	1.0185
		1.03292	0.981781
		0.971338	0.981781
		1.01893	0.946994
		0.915353	0.898678
		0.906956	0.952792
		0.915353	0.923802
		0.898558	0.96632
		0.981136	0.941196
		1.01193	0.896745
		0.961541	0.898678
		1.03152	0.923802
		1.04132	0.890947
		1.1001	0.95859
		1.08331	0.960522
		1.00913	1.23109
		1.05532	0.881284
		0.993732	0.95859
		1.05252	0.956657
		1.01613	0.908341
		1.02032	0.883217
		1.03012	0.96632
		1.00073	0.927668
		1.03152	0.916072
		1.07351	0.902543
		0.981136	1.0359
		1.02032	1.09581
		1.01753	0.92446
		1.17988	0.989514
		1.02312	0.927884
		0.975537	1.0015
		0.983935	1.01348
		0.947545	1.01177
		0.92795	1.01348
		0.960141	0.934731
		1.02452	0.864541
		0.993732	0.968971
		1.00353	0.939867
		1.04832	1.08538
		1.13789	1.01177
		1.02732	0.980954
		1.03152	0.912476
		0.986734	0.926172
		1.15049	0.92446
		1.03432	1.03231
		1.04552	1.0015
		1.01106	0.975819
		1.01106	0.874813
		1.02595	1.07169
		0.936626	0.968971
		1.01974	0.98609
		0.975084	1.01177
		0.973843	1.05286
		1.13636	1.03231
		0.968881	0.979242
		1.01478	0.867965
		1.04952	0.99465
		1.05448	1.04259
		0.977565	0.982666
		0.981286	1.08881
		0.983768	0.98609
		0.999895	0.938155
		1.02098	0.972395
		1.0582	0.960411
		1.1773	1.01519
		0.949032	0.854269
		1.04456	1.08196
		0.972602	1.05628
		1.03959	0.991226
		0.992451	1.02547
		1.0061	0.943291
		0.940348	1.06484
		1.00114	1.0306
		1.06192	0.968971
		1.06937	1.06998
		1.01478	0.972395
		1.05324	0.999786
		0.975084	1.03574
		0.987489	1.06313
		0.998654	1.02204
		0.931664	0.998074
		1.00858	0.951851
		1.04083	0.929596
		1.03587	0.948427
		0.98997	1.09223
		1.06937	0.982666
		1.11651	0.955275
		1.13264	0.950139
		1.02595	1.08881
		1.0582	0.951851
		0.880801	1.05114
		0.958956	1.06484
		0.920499	0.989514
		1.0061	0.972395
		0.942829	1.02718
		1.06192	0.98609
		0.973843	1.05799
		0.931664	1.05457
		0.970121	1.02718
		0.94531	1.06142
		0.937867	1.05114
		0.914296	1.13332
		0.941588	0.991226
		0.92298	0.934731
		0.963919	0.897068
		1.09666	0.948427
		0.968881	0.936443
		1.12519	0.943291
		1.08053	1.19495
		1.01974	1.01177
		1.03959	1.05799
		0.973843	1.00663
		1.01602	1.06313
		0.87956	0.972395
		0.905612	0.996362
		0.98997	1.11278
		1.0917	1.17269
		1.08673	1.06998
		0.961437	0.962123
		0.931664	1.06313
		1.00238	0.975819
		1.0458	0.975819
		1.06937	1.01177
		0.946551	1.11106
		0.983768	0.891932
		0.919258	0.878237
		0.929183	1.04087
		1.07929	1.09223
		1.052	0.989514
		1.05448	1.08367
		0.910574	1.02889
		1.02347	0.984378
		0.985008	0.97753
		0.929183	1.02204
		1.01106	0.998074
		0.941588	1.02204
		1.17481	1.05799
		1.07681	1.02204
		0.98873	0.980954
		1.0061	0.989514
		0.996173	1.03231
		0.999895	0.999786
		0.946551	0.945003
		0.958956	1.14873
		0.952753	0.941579
		1.02595	0.996362
		0.906853	1.09052
		0.935386	1.09223
		0.98873	0.970683
		0.96764	1.0443
		0.893206	0.948427
		0.958956	1.05799
		0.926702	1.11278
		0.942829	1.0443
		1.07805	1.0734
		1.07185	0.917612
		0.992451	1.03745
		0.971362	1.02547
		1.03959	0.974107
		0.997414	0.989514
		1.01354	0.922748
		0.980046	1.01519
		0.950272	0.998074
		1.04331	1.0306
			1.02547
			0.980954
			1.01177
			0.903916
			0.941579
			0.953563
			0.968971
			0.951851
			1.02375
			1.01519
			1.18468
			0.945003
			1.01177
			0.89022
			1.09394
			1.01006
			1.01862
			0.965547
			0.996362
			1.03231
			0.873101
			1.03574
			1.00321
			1.02547
			0.996362
			0.883373
			0.852557
			0.97753
			0.9159
			1.03231
			1.01177
			0.97753
			0.99465
			1.06142
			0.951851
			1.08881
			1.04601
			1.10079
			1.0015
			0.903916
			1.04087
			0.927884
			0.929596
			1.02889
			0.968971
			0.974107
			1.01862
			1.03745
			0.998074
			0.974107
			1.18468
			1.01691
			0.92446
			0.979242
			1.08367
			1.0306
			0.992938
			0.968971
			0.879949
			0.970683
			1.03745
			1.04601
			0.936443
			0.989514
			0.998074
			0.933019
			0.984378
			0.897068
			0.897068
			1.06655
			0.972395

## Sheet: NPC SOX2
		SOX2
		hESC	NPC			hESC	NPC			hESC		NPC
		0.964614	1.07598		stdev	0.0514515	0.185408			Bin	Frequency	Bin	Frequency
		1.07191	1.1198		mean	1	1		0.5	0.5	0	0.5	0
		1.02942	1.40705		CV	0.0514515	0.185408		0.6	0.6	0	0.6	0
		1.06341	1.32063						0.7	0.7	0	0.7	0
		0.956115	1.02121						0.8	0.8	0	0.8	37
		1.02623	1.71135						0.9	0.9	7	0.9	88
		1.02411	0.871496						1	1	160	1	72
		1.06448	0.760733						1.1	1.1	132	1.1	62
		0.983736	0.844718						1.2	1.2	9	1.2	31
		1.02729	0.900708						1.3	1.3	0	1.3	28
		1.05173	0.942092						1.4	1.4	0	1.4	13
		1.06341	1.01512						1.5	1.5	0	1.5	6
		1.00392	1.07963						1.6	1.6	0	1.6	3
		0.985861	1.25247						1.7	1.7	0	1.7	2
		1.09741	1.15631						1.8	1.8	0	1.8	1
		0.889187	1.15631						1.9	1.9	0	1.9	0
		0.962489	0.998082						2	2	0	2	0
		0.962489	1.00052							More	0	More	0
		1.04642	1.0492
		1.0018	0.978607
		0.92212	1.05407
		0.949741	0.966436
		0.968863	0.967653
		1.05279	1.01756
		1.03367	1.28412
		0.953991	0.824026
		0.979487	0.782642
		1.12397	1.00173
		0.968863	1.04312
		1.10484	0.858107
		0.980549	0.798466
		1.02729	0.796031
		1.0018	1.21717
		0.966739	0.926269
		0.992235	0.918966
		0.945492	0.827678
		0.929557	0.80942
		1.04854	0.825243
		1.08466	0.991996
		1.01561	0.864193
		0.996485	1.26464
		0.87219	0.843501
		0.953991	0.926269
		1.02304	1.21352
		0.967801	1.18796
		1.05598	1.37175
		0.926369	1.02851
		0.996485	0.793597
		0.952928	0.938441
		0.964614	0.920183
		0.94018	1.00052
		1.04642	1.63223
		0.989048	1.28899
		1.05491	1.26829
		0.932744	1.1904
		0.992235	1.18188
		0.965676	1.01147
		1.09316	1.02851
		1.07404	1.07963
		1.05491	0.943309
		1.01667	0.789945
		1.0581	0.811855
		1.02942	0.916531
		0.969926	0.847153
		1.03048	1.06016
		0.918933	1.05894
		0.935931	0.901925
		0.925307	0.768036
		1.00605	0.714481
		0.925307	1.08085
		0.925307	1.06624
		1.00392	1.13927
		1.05066	1.34254
		1.01879	0.838632
		0.960365	0.871496
		1.06448	1.00173
		0.95824	0.834981
		0.935931	0.877582
		1.00923	1.02851
		0.879626	0.78386
		1.00605	0.776557
		0.956115	1.26586
		0.983736	0.764385
		1.03685	0.72787
		1.05491	0.787511
		0.998609	0.877582
		1.05598	0.822809
		0.989048	1.09911
		0.983736	0.956698
		0.991173	1.09424
		1.05491	0.96887
		1.05491	1.26586
		0.977362	0.772905
		0.982674	1.05651
		1.03473	0.928703
		1.0496	0.950612
		0.953991	0.822809
		0.972051	0.894622
		0.982674	0.881233
		1.06979	0.925474
		0.986923	0.851207
		1.02411	0.784939
		1.0326	0.795222
		1.03048	1.1517
		0.90406	0.794079
		0.963552	0.786082
		0.991173	0.998598
		1.00817	1.05687
		1.08041	0.90605
		0.986923	0.914048
		0.952139	0.871774
		1.03224	0.978032
		0.909271	1.06715
		0.996136	0.869488
		0.971318	1.05344
		0.930705	0.819216
		0.914911	0.914048
		0.987111	0.967749
		0.998393	0.786082
		1.02772	0.893482
		0.894605	0.716385
		0.997265	1.09686
		1.04465	1.10371
		0.949883	0.806648
		0.927321	0.851207
		1.15859	0.796365
		0.963421	0.932329
		0.973574	0.983744
		0.962293	1.25453
		0.997265	1.03516
		1.09428	1.11742
		1.07059	1.23511
		1.05029	1.098
		0.905886	1.50704
		0.971318	1.02031
		1.04465	0.840924
		1.0187	0.788367
		1.01306	0.786082
		0.946499	0.864918
		1.09767	0.85235
		0.973574	1.08886
		1.08187	0.935757
		0.985983	1.18255
		1.0108	1.13913
		0.98824	0.912906
		1.02208	1.15056
		0.965677	1.10029
		0.992752	0.859205
		0.92168	1.02488
		0.980343	0.900338
		1.04013	0.902623
		1.0108	0.966606
		1.06382	0.918619
		0.987111	1.00888
		0.970189	0.837497
		0.961164	0.834069
		0.980343	1.01002
		0.904758	1.20083
		1.07398	1.60987
		0.983727	1.3745
		0.941986	1.2591
		0.966805	0.974604
		1.02998	1.08429
		0.953268	0.981459
		0.992752	0.887769
		0.960036	1.10371
		1.04013	1.55731
		1.07736	1.43277
		1.00178	1.25453
		1.00178	1.34022
		1.00516	1.2591
		0.983727	1.00888
		1.01193	0.94147
		0.981471	0.829499
		0.961164	0.876344
		1.10444	0.750662
		1.00065	0.813503
		0.990496	0.728954
		0.992752	0.827214
		0.966805	0.810075
		1.05254	1.12314
		0.966805	1.29909
		1.03675	1.2591
		0.899117	1.35051
		0.98824	1.15513
		1.05141	1.3048
		1.00742	1.04544
		0.980343	0.922046
		1.00291	1.11057
		1.09767	1.03173
		0.953268	1.13113
		1.05254	0.84321
		0.998393	0.778084
		1.0266	0.853493
		1.07736	0.958608
		0.930705	1.40192
		0.97583	0.818073
		1.02096	1.07058
		0.918296	1.01231
		0.995008	0.862633
		1.03788	0.895767
		0.987111	0.845495
		0.965677	0.870631
		0.961164	0.862633
		0.992752	1.11742
		0.895733	1.28081
		1.00291	1.26481
		1.05706	1.4979
		1.03111	1.35622
		0.967933	1.30595
		1.03449	1.53103
		0.997265	1.2831
		1.12474	0.867203
		1.01193	0.771228
		0.949883	0.828356
		0.982599	1.04087
		1.04126	0.99974
		0.878811	0.863776
		1.03562	0.789509
		1.10782	0.924331
		1.0187	1.05801
		1.18792	0.982602
		1.03224	0.851207
		1.01005	0.886627
		1.05665	0.861491
		1.07296	0.898052
		0.982087	0.806648
		0.947137	0.859205
		1.0683	0.802077
		1.01704	0.805505
		0.993736	0.948325
		0.987912	1.00888
		1.06131	0.98603
		0.945972	1.26253
		0.900537	0.967749
		1.00539	0.822643
		0.993736	0.791794
		0.978592	1.08429
		1.00539	1.38593
		0.964612	0.979174
		1.01354	1.11628
		0.921507	0.90605
		0.925002	0.75409
		0.986747	0.972319
		1.01354	0.848922
		1.04733	1.21568
		0.943642	0.89234
		0.999561	0.840924
		0.991406	0.838639
		1.04966	0.786082
		0.942477	0.89691
		0.948302	0.960893
		1.02053	0.842067
		0.934322	0.883668
		0.944807	1.08847
		0.972767	1.17996
		0.992571	1.0552
		0.963447	0.871192
		0.993736	0.929411
		0.918012	1.06352
		0.955292	1.23194
		0.969272	1.15916
		0.997231	0.970995
		0.972767	1.29223
		0.969272	0.847281
		0.941312	1.40555
		0.979757	1.06352
		0.951797	0.727726
		1.02053	0.831687
		0.970437	0.970995
		1.00073	1.05624
		0.961117	0.955401
		1.05315	1.31615
		1.00772	1.08119
		1.08344	0.973074
		1.01587	0.830648
		1.07179	0.856638
		1.03801	0.868074
		1.03917	0.907579
		0.970437	1.2808
		1.05432	0.888866
		1.03451	1.03337
		0.964612	0.821291
		0.971602	0.969955
		1.04383	1.10614
		1.01471	0.888866
		1.02519	1.00322
		0.970437	0.898222
		0.989077	0.87639
		0.949467	0.77035
		1.02636	0.707974
		1.01471	0.853519
		1.03568	1.19867
		0.980922	0.833767
		0.964612	0.888866
		1.05432	1.03857
		1.02053	1.24337
		1.08461	1.07288
		0.976262	1.33694
		1.10325	1.13006
		0.986747	1.28496
		1.10558	1.36709
		1.08111	1.14773
		0.986747	1.06352
		1.07995	1.13941
		0.987912	1.40659
		0.977427	1.29223
		1.03218	1.1103
			0.98451
			0.947084
			0.791143
			0.832727
			0.941886
			0.849361
			1.02298
			0.848321
			0.858717
			1.181
			1.01466
			1.16644
			0.945005
			0.961638
			1.09159
			1.02401
			0.982431
			1.0552
			1.0105
			0.980351
			0.822331
			0.953322
			0.926292
			0.982431
			0.985549
			0.917975
			0.818172
			0.853519
			0.906539
			0.978272
			0.748519
			0.755796
			0.87639
			0.987629
			0.926292

## Sheet: Sum
				DNA density
				OCT4		NANOG		SOX2
				hESC	MES	hESC	MES	hESC	NPC
				70	87	97	139	281	655
				CV
				OCT4		NANOG		SOX2
				hESC	MES	hESC	MES	hESC	NPC
				0.0464898	0.0584461	0.0540527	0.064216	0.0514515	0.185408
